# Supplementary material for: The genome of African manatee Trichechus senegalensis reveals secondary adaptation to the aquatic environment
Source: iScience. 2024 Jun 28;27(7):110394. doi: 10.1016/j.isci.2024.110394 (PMC11292518; doi:10.1016/j.isci.2024.110394)
Supplement: Table S9. GO and KEGG enrichment of expanded and contracted gene families in African manatee, related to Figure 2 [file mmc2.xlsx]

## Sheet: Table S9
Table S9. GO and KEGG enrichment of expanded and contracted gene families in African manatee, related to Figure 2.
For expanded gene families.
Category	GO/KEGG ID	Term names	P-value	P-adjust	Gene number
GO	GO:0002181	cytoplasmic translation	3.16228e-07	0.00251189	6
GO	GO:0006412	translation	1.99526e-06	0.00794328	8
GO	GO:0043043	peptide biosynthetic process	3.98107e-06	0.0125893	8
GO	GO:0022613	ribonucleoprotein complex biogenesis	1.25893e-05	0.0316228	8
GO	GO:0006518	peptide metabolic process	1.58489e-05	0.0316228	8
GO	GO:0043604	amide biosynthetic process	2.51189e-05	0.0501187	8
GO	GO:0007141	male meiosis I	2.51189e-05	0.0501187	3
GO	GO:0042254	ribosome biogenesis	6.30957e-05	0.1	6
GO	GO:0051338	regulation of transferase activity	7.94328e-05	0.109648	8
GO	GO:0022618	protein-RNA complex assembly	0.000158489	0.204174	5
GO	GO:0071826	protein-RNA complex organization	0.000199526	0.229087	5
GO	GO:0007140	male meiotic nuclear division	0.000251189	0.263027	3
GO	GO:0042255	ribosome assembly	0.000398107	0.371535	3
GO	GO:0006665	sphingolipid metabolic process	0.000398107	0.371535	4
GO	GO:0022412	cellular process involved in reproduction in multicellular organism	0.000501187	0.467735	6
GO	GO:0042273	ribosomal large subunit biogenesis	0.000630957	0.47863	3
GO	GO:0031396	regulation of protein ubiquitination	0.001	0.707946	4
GO	GO:0006643	membrane lipid metabolic process	0.001	0.707946	4
GO	GO:0007281	germ cell development	0.001	0.707946	5
GO	GO:0009408	response to heat	0.001	0.707946	3
GO	GO:0043549	regulation of kinase activity	0.001	0.707946	6
GO	GO:0051347	positive regulation of transferase activity	0.00125893	0.829851	5
GO	GO:0010389	regulation of G2/M transition of mitotic cell cycle	0.00158489	0.829851	3
GO	GO:0007586	digestion	0.00199526	0.993116	3
GO	GO:1903320	regulation of protein modification by small protein conjugation or removal	0.00199526	1	4
GO	GO:1902749	regulation of cell cycle G2/M phase transition	0.00199526	1	3
GO	GO:0007127	meiosis I	0.00251189	1	3
GO	GO:0061982	meiosis I cell cycle process	0.00251189	1	3
GO	GO:0071900	regulation of protein serine/threonine kinase activity	0.00316228	1	4
GO	GO:1901873	regulation of post-translational protein modification	0.00316228	1	4
GO	GO:0045727	positive regulation of translation	0.00316228	1	3
GO	GO:0045859	regulation of protein kinase activity	0.00398107	1	5
GO	GO:1900180	regulation of protein localization to nucleus	0.00398107	1	3
GO	GO:0032006	regulation of TOR signaling	0.00398107	1	3
GO	GO:0033674	positive regulation of kinase activity	0.00398107	1	4
GO	GO:0000280	nuclear division	0.00501187	1	4
GO	GO:0009266	response to temperature stimulus	0.00501187	1	3
GO	GO:0051301	cell division	0.00501187	1	5
GO	GO:0034250	positive regulation of amide metabolic process	0.00630957	1	3
GO	GO:0140013	meiotic nuclear division	0.00630957	1	3
GO	GO:0140694	non-membrane-bounded organelle assembly	0.00630957	1	4
GO	GO:0048285	organelle fission	0.00630957	1	4
GO	GO:0048863	stem cell differentiation	0.00794328	1	3
GO	GO:1903046	meiotic cell cycle process	0.00794328	1	3
GO	GO:0017148	negative regulation of translation	0.01	1	3
GO	GO:0051090	regulation of DNA-binding transcription factor activity	0.01	1	4
GO	GO:0007286	spermatid development	0.01	1	3
GO	GO:0001701	in utero embryonic development	0.01	1	4
GO	GO:0048515	spermatid differentiation	0.0125893	1	3
GO	GO:0042327	positive regulation of phosphorylation	0.0125893	1	5
GO	GO:0007283	spermatogenesis	0.0125893	1	5
GO	GO:0051656	establishment of organelle localization	0.0125893	1	4
GO	GO:0043413	macromolecule glycosylation	0.0125893	1	3
GO	GO:0006486	protein glycosylation	0.0125893	1	3
GO	GO:0034470	ncRNA processing	0.0125893	1	4
GO	GO:0048232	male gamete generation	0.0125893	1	5
GO	GO:0043009	chordate embryonic development	0.0125893	1	5
GO	GO:0034249	negative regulation of amide metabolic process	0.0158489	1	3
GO	GO:0051091	positive regulation of DNA-binding transcription factor activity	0.0158489	1	3
GO	GO:0070085	glycosylation	0.0158489	1	3
GO	GO:0009792	embryo development ending in birth or egg hatching	0.0158489	1	5
GO	GO:0006417	regulation of translation	0.0158489	1	4
GO	GO:0002252	immune effector process	0.0158489	1	4
GO	GO:0051321	meiotic cell cycle	0.0199526	1	3
GO	GO:0010562	positive regulation of phosphorus metabolic process	0.0199526	1	5
GO	GO:0045937	positive regulation of phosphate metabolic process	0.0199526	1	5
GO	GO:0045860	positive regulation of protein kinase activity	0.0199526	1	3
GO	GO:0009101	glycoprotein biosynthetic process	0.0251189	1	3
GO	GO:0001819	positive regulation of cytokine production	0.0251189	1	4
GO	GO:0034248	regulation of amide metabolic process	0.0251189	1	4
GO	GO:0002443	leukocyte mediated immunity	0.0251189	1	3
GO	GO:0031401	positive regulation of protein modification process	0.0316228	1	5
GO	GO:0034660	ncRNA metabolic process	0.0316228	1	4
GO	GO:0051640	organelle localization	0.0316228	1	4
GO	GO:0031647	regulation of protein stability	0.0316228	1	3
GO	GO:0008544	epidermis development	0.0398107	1	3
GO	GO:0009100	glycoprotein metabolic process	0.0398107	1	3
GO	GO:0001934	positive regulation of protein phosphorylation	0.0398107	1	4
GO	GO:0048598	embryonic morphogenesis	0.0398107	1	4
GO	GO:1901137	carbohydrate derivative biosynthetic process	0.0398107	1	4
GO	GO:1901990	regulation of mitotic cell cycle phase transition	0.0398107	1	3
GO	GO:0006979	response to oxidative stress	0.0501187	1	3
KEGG	hsa03010	Ribosome	7.94328e-08	0.00125893	7
KEGG	hsa05171	Coronavirus disease - COVID-19	7.94328e-07	0.00398107	7
KEGG	hsa04115	p53 signaling pathway	0.000630957	0.47863	3
KEGG	hsa04914	Progesterone-mediated oocyte maturation	0.00158489	0.829851	3
KEGG	hsa04114	Oocyte meiosis	0.00316228	1	3
KEGG	hsa05016	Huntington disease	0.0316228	1	3
KEGG	hsa04151	PI3K-Akt signaling pathway	0.0398107	1	3
KEGG	hsa05014	Amyotrophic lateral sclerosis	0.0501187	1	3
For contracted gene families.
Category	GO ID	Term names	P-value	P-adjust	Gene number
GO	GO:0050911	detection of chemical stimulus involved in sensory perception of smell	1e-49	1e-45	34
GO	GO:0009593	detection of chemical stimulus	1e-49	1e-45	35
GO	GO:0007608	sensory perception of smell	1e-48	1e-45	34
GO	GO:0050907	detection of chemical stimulus involved in sensory perception	1e-47	1e-44	34
GO	GO:0050906	detection of stimulus involved in sensory perception	1e-47	1e-44	35
GO	GO:0051606	detection of stimulus	1e-46	1e-43	36
GO	GO:0007606	sensory perception of chemical stimulus	1e-46	1e-43	34
GO	GO:0006805	xenobiotic metabolic process	0.00158489	1	3
GO	GO:0071466	cellular response to xenobiotic stimulus	0.00501187	1	3
GO	GO:0009410	response to xenobiotic stimulus	0.0398107	1	3
GO	GO:0002252	immune effector process	0.0501187	1	3
GO	GO:0051051	negative regulation of transport	0.0501187	1	3
KEGG	hsa04740	Olfactory transduction	1e-49	1e-45	34
KEGG	hsa05034	Alcoholism	1.99526e-05	0.0398107	5
KEGG	hsa05322	Systemic lupus erythematosus	0.0001	0.162181	4
KEGG	hsa04613	Neutrophil extracellular trap formation	0.000398107	0.524807	4
