# Supplementary material for: The genome of African manatee Trichechus senegalensis reveals secondary adaptation to the aquatic environment
Source: iScience. 2024 Jun 28;27(7):110394. doi: 10.1016/j.isci.2024.110394 (PMC11292518; doi:10.1016/j.isci.2024.110394)
Supplement: Table S10. The 407 positively selected genes identified in the African manatee genome, related to Figure 2 [file mmc3.xlsx]

## Sheet: Table S10
Table S10. The 407 positively selected genes identified in the African manatee genome, related to Figure 2.
Gene symbol	Description	P-value	P-adjust
ABCB10	ATP binding cassette subfamily B member 10	0.00763181	2.81413e-05
ABCB8	ATP binding cassette subfamily B member 8	0.0287454	1.73288e-05
ABCC2	ATP binding cassette subfamily C member 2	0.0260245	0.00369348
ABCG4	ATP binding cassette subfamily G member 4	0.0479733	0.145557
ABHD17C	abhydrolase domain containing 17C, depalmitoylase	0.0014489	0.29121
ABHD18	abhydrolase domain containing 18	0.00627401	5.81943e-05
ABHD6	abhydrolase domain containing 6, acylglycerol lipase	0.00520517	0.319891
ABI3BP	ABI family member 3 binding protein	0.0232988	5.25191e-17
ABRA	actin binding Rho activating protein	0.0034789	1.38388e-10
ACKR1	atypical chemokine receptor 1 (Duffy blood group)	0.0170309	3.34816e-12
ADAL	adenosine deaminase like	0.00667427	0.134161
ADAMTS12	ADAM metallopeptidase with thrombospondin type 1 motif 12	0.0155746	0.614603
ADAMTSL4	ADAMTS like 4	0.0246708	2.49433e-27
ADCY9	adenylate cyclase 9	0.00740149	1.09437e-15
ADGRA2	adhesion G protein-coupled receptor A2	0.0321115	7.72964e-05
ADM	adrenomedullin	0.0194358	0.000432343
AGER	advanced glycosylation end-product specific receptor	0.0177183	5.74464e-05
AJAP1	adherens junctions associated protein 1	0.000842592	8.33271e-05
AKAP5	A-kinase anchoring protein 5	0.00244917	0.00591003
ALB	albumin	0.0020023	2.67704e-25
ANKRD50	ankyrin repeat domain containing 50	0.0142844	0.614603
ANTXR2	ANTXR cell adhesion molecule 2	0.00540413	0.0337228
ANXA4	annexin A4	0.0466094	1.41769e-18
APOC3	apolipoprotein C3	0.017146	0.00231118
ARAP3	ArfGAP with RhoGAP domain, ankyrin repeat and PH domain 3	0.0377374	2.28829e-18
ARHGAP33	Rho GTPase activating protein 33	0.00223951	0.220433
ARHGEF11	Rho guanine nucleotide exchange factor 11	0.0121273	7.00021e-06
ARHGEF15	Rho guanine nucleotide exchange factor 15	0.0023026	0.128462
ARMH3	armadillo like helical domain containing 3	0.0219255	5.22599e-05
ARNTL2	basic helix-loop-helix ARNT like 2	0.0443708	8.87543e-07
ARRDC3	arrestin domain containing 3	0.0485492	4.52114e-07
ATG9A	autophagy related 9A	8.95678e-05	0.00325289
B3GNT9	UDP-GlcNAc:betaGal beta-1,3-N-acetylglucosaminyltransferase 9	0.00276176	0.523891
BAHCC1	BAH domain and coiled-coil containing 1	0.0201255	3.66109e-09
BBS10	Bardet-Biedl syndrome 10	0.0250504	3.54919e-11
BBS9	Bardet-Biedl syndrome 9	0.032641	3.39208e-05
BMP6	bone morphogenetic protein 6	0.0084961	0.0903477
BRCA2	BRCA2 DNA repair associated	0.0479532	1.23372e-18
BRI3BP	BRI3 binding protein	1.92985e-07	0.424348
BRWD3	bromodomain and WD repeat domain containing 3	0.000586239	0.113713
BTBD9	BTB domain containing 9	0.000163672	0.0551398
BUD13	BUD13 homolog	0.0210374	0.0124084
C1orf56	chromosome 1 open reading frame 56	0.0166459	0.0355317
C2CD4C	C2 calcium dependent domain containing 4C	0.00202393	0.0404268
C3orf33	chromosome 3 open reading frame 33	0.0211892	0.0244215
C6orf163	chromosome 6 open reading frame 163	0.000497142	0.00892394
C9	complement C9	0.0172166	8.86936e-08
CALCR	calcitonin receptor	0.00696969	0.557591
CALCRL	calcitonin receptor like receptor	0.00986401	0.103868
CARD10	caspase recruitment domain family member 10	0.0253469	2.34393e-17
CARMIL2	capping protein regulator and myosin 1 linker 2	0.0372226	0.00610115
CASR	calcium sensing receptor	0.0350835	0.0274585
CCDC160	coiled-coil domain containing 160	0.0330378	3.2163e-13
CCDC68	coiled-coil domain containing 68	0.0150215	8.07653e-10
CCKAR	cholecystokinin A receptor	0.00854348	2.18429e-07
CCND3	cyclin D3	0.0077158	0.560953
CCP110	centriolar coiled-coil protein 110	6.775e-05	0.335677
CD2	CD2 molecule	0.0308683	2.62782e-21
CD34	CD34 molecule	0.00157581	1.19301e-08
CD47	CD47 molecule	4.52161e-06	0.0300599
CD53	CD53 molecule	0.0122751	2.88438e-16
CD72	CD72 molecule	0.00112597	0.00500709
CD79B	CD79b molecule	1.42331e-08	0.0105509
CD8A	CD8 subunit alpha	0.0120999	0.000141715
CDK5RAP3	CDK5 regulatory subunit associated protein 3	0.0239008	1.98129e-05
CDKN2D	cyclin dependent kinase inhibitor 2D	0.0475255	5.86259e-13
CEACAM16	CEA cell adhesion molecule 16, tectorial membrane component	0.0068732	0.236073
CECR2	CECR2 histone acetyl-lysine reader	1.72062e-05	0.448493
CEP170	centrosomal protein 170	1.17467e-07	0.144124
CHCHD10	coiled-coil-helix-coiled-coil-helix domain containing 10	0.00043744	0.486073
CHD8	chromodomain helicase DNA binding protein 8	7.71857e-09	0.0105509
CHDH	choline dehydrogenase	0.00110293	0.496823
CHGA	chromogranin A	0.00560588	0.0244215
CHRM4	cholinergic receptor muscarinic 4	0.0339106	3.08136e-10
CHST7	carbohydrate sulfotransferase 7	0.00816161	2.31947e-09
CIITA	class II major histocompatibility complex transactivator	0.0143857	1.43005e-09
CKAP2L	cytoskeleton associated protein 2 like	3.32227e-06	0.0282495
CLDN17	claudin 17	0.0499341	2.61697e-06
CLEC16A	C-type lectin domain containing 16A	0.0341406	2.08335e-06
COL11A2	collagen type XI alpha 2 chain	1.30923e-08	0.41857
COL1A2	collagen type I alpha 2 chain	0.0225296	1.72884e-21
COL23A1	collagen type XXIII alpha 1 chain	8.94783e-05	0.0176672
COL5A2	collagen type V alpha 2 chain	1.49141e-05	3.90339e-08
COL6A5	collagen type VI alpha 5 chain	1.02664e-06	1.58743e-20
CPA1	carboxypeptidase A1	0.00128245	0.27321
CPSF1	cleavage and polyadenylation specific factor 1	0.00050831	0.00352078
CRAMP1	cramped chromatin regulator homolog 1	0.00665389	1.26422e-09
CRHBP	corticotropin releasing hormone binding protein	0.0208643	0.117636
CRYBA2	crystallin beta A2	0.0195342	0.160422
CSF1R	colony stimulating factor 1 receptor	0.0272316	0.27978
CTDP1	CTD phosphatase subunit 1	0.0341952	0.180347
CTNNBL1	catenin beta like 1	0.00015063	0.0449659
CTTNBP2	cortactin binding protein 2	0.00332026	0.00313597
CX3CL1	C-X3-C motif chemokine ligand 1	0.000446977	0.013252
CYB561A3	cytochrome b561 family member A3	0.0474952	2.42993e-10
CYP7B1	cytochrome P450 family 7 subfamily B member 1	0.00172539	5.42942e-12
DCAF6	DDB1 and CUL4 associated factor 6	0.00281056	0.127616
DCLRE1B	DNA cross-link repair 1B	0.00353207	0.0146958
DDC	dopa decarboxylase	0.0161904	1.52461e-11
DDN	dendrin	0.0378369	2.22225e-05
DIAPH1	diaphanous related formin 1	0.00449045	3.34149e-15
DIP2B	disco interacting protein 2 homolog B	0.00186848	0.518265
DMPK	DM1 protein kinase	1.37411e-06	0.0587733
DMRT3	doublesex and mab-3 related transcription factor 3	0.0253671	2.91453e-05
DNAJC22	DnaJ heat shock protein family (Hsp40) member C22	0.00239453	1.28122e-14
DOCK8	dedicator of cytokinesis 8	0.0153665	1.6375e-22
DOK1	docking protein 1	0.0350185	1.46289e-10
DRC3	dynein regulatory complex subunit 3	2.79336e-05	0.2388
DSG2	desmoglein 2	0.00260824	2.51313e-23
DSG3	desmoglein 3	0.0386235	6.43564e-22
DTNBP1	dystrobrevin binding protein 1	0.0328587	1.29969e-15
DXO	decapping exoribonuclease	0.0407511	8.34683e-07
EGF	epidermal growth factor	0.00214687	0.0710756
EGR2	early growth response 2	0.000280995	0.187195
EIF2AK1	eukaryotic translation initiation factor 2 alpha kinase 1	0.00413784	0.319851
EIF3D	eukaryotic translation initiation factor 3 subunit D	0.00129081	0.517155
EIF3I	eukaryotic translation initiation factor 3 subunit I	0.0116793	0.0027818
EME1	essential meiotic structure-specific endonuclease 1	0.000116023	0.00171117
ENPEP	glutamyl aminopeptidase	1.08103e-05	3.65389e-07
EPB41	erythrocyte membrane protein band 4.1	0.0328015	1.34401e-23
EPB42	erythrocyte membrane protein band 4.2	0.000748188	1.43281e-11
EPS8L3	EPS8 signaling adaptor L3	5.4916e-08	0.420833
ESYT3	extended synaptotagmin 3	0.00566197	9.12017e-14
ETNPPL	ethanolamine-phosphate phospho-lyase	0.0242643	7.24886e-11
EXOC4	exocyst complex component 4	0.0192099	1.7023e-07
EXOC6	exocyst complex component 6	0.00159929	0.000888907
F7	coagulation factor VII	0.0304711	0.293431
FAIM2	Fas apoptotic inhibitory molecule 2	0.0458992	2.29693e-14
FAM110C	family with sequence similarity 110 member C	1.73281e-08	0.166556
FAM118B	family with sequence similarity 118 member B	7.81496e-05	0.290427
FAM184B	family with sequence similarity 184 member B	0.0245275	1.20435e-11
FAM20C	FAM20C golgi associated secretory pathway kinase	0.000198566	1.14987e-30
FAM214A	atos homolog A	0.00330261	1.45234e-07
FAM227A	family with sequence similarity 227 member A	0.0309215	0.00217061
FAM83B	family with sequence similarity 83 member B	0.010254	9.201e-20
FBXO38	F-box protein 38	0.000567941	0.137835
FEZF1	FEZ family zinc finger 1	0.00375893	0.54544
FHOD3	formin homology 2 domain containing 3	5.18905e-05	0.0130284
FLAD1	flavin adenine dinucleotide synthetase 1	0.00351698	0.290427
FNBP1L	formin binding protein 1 like	0.0187165	0.15292
FOXC1	forkhead box C1	0.0352609	0.197109
FOXI3	forkhead box I3	0.0195528	4.071e-05
FRMD8	FERM domain containing 8	0.00768972	0.285785
FRRS1L	ferric chelate reductase 1 like	0.0492496	3.3513e-06
FSCB	fibrous sheath CABYR binding protein	0.00111977	0.100908
G0S2	G0/G1 switch 2	0.0250874	7.75857e-11
GABRP	gamma-aminobutyric acid type A receptor subunit pi	0.00520044	0.00105126
GBE1	1,4-alpha-glucan branching enzyme 1	2.71992e-05	0.0801214
GDF10	growth differentiation factor 10	0.0100474	4.12739e-09
GEMIN5	gem nuclear organelle associated protein 5	0.037017	7.70642e-06
GGCX	gamma-glutamyl carboxylase	0.0070034	0.00011047
GJA5	gap junction protein alpha 5	0.0161128	0.00289002
GKN1	gastrokine 1	0.039815	2.1847e-17
GNAS	GNAS complex locus	0.0193268	0.000436386
GOLGA4	golgin A4	5.78454e-05	5.68712e-14
GOLGB1	golgin B1	0.0130707	1.27514e-06
GPR155	G protein-coupled receptor 155	0.0330826	0.00537788
GREB1	growth regulating estrogen receptor binding 1	7.70141e-06	0.00270727
GRID2IP	Grid2 interacting protein	0.00311911	0.0546633
GSTCD	glutathione S-transferase C-terminal domain containing	0.00952201	9.25968e-07
GTDC1	glycosyltransferase like domain containing 1	0.0232337	9.24059e-10
HDAC7	histone deacetylase 7	2.50788e-05	0.083909
HECTD3	HECT domain E3 ubiquitin protein ligase 3	0.00162587	0.0169771
HLCS	holocarboxylase synthetase	0.019359	2.58715e-10
HMG20A	high mobility group 20A	8.65994e-07	0.0528159
HOXD1	homeobox D1	0.0163612	0.134066
HPS1	HPS1 biogenesis of lysosomal organelles complex 3 subunit 1	0.00871479	0.0337228
HRC	histidine rich calcium binding protein	0.0292464	0.198524
HTR1D	5-hydroxytryptamine receptor 1D	0.00262336	3.22797e-15
IAH1	isoamyl acetate hydrolyzing esterase 1 (putative)	0.02941	3.12765e-06
IFIH1	interferon induced with helicase C domain 1	0.0299968	0.621192
IFNAR2	interferon alpha and beta receptor subunit 2	0.0266485	9.69391e-06
IFT80	intraflagellar transport 80	2.57559e-07	0.427082
IL15RA	interleukin 15 receptor subunit alpha	0.0355483	0.307584
IL17RC	interleukin 17 receptor C	0.00476456	0.12348
IL33	interleukin 33	0.0099919	6.94273e-05
IL6R	interleukin 6 receptor	0.00558118	1.7189e-13
INSRR	insulin receptor related receptor	0.00875214	2.59475e-12
IP6K1	inositol hexakisphosphate kinase 1	0.0082152	0.00031359
IPO9	importin 9	0.000146594	0.462631
IQCB1	IQ motif containing B1	0.0478146	0.628498
IQGAP3	IQ motif containing GTPase activating protein 3	0.00881896	0.0293722
ITGA2B	integrin subunit alpha 2b	8.02178e-05	0.23102
ITGA8	integrin subunit alpha 8	0.00567317	1.76252e-18
ITGA9	integrin subunit alpha 9	3.17675e-06	0.190435
KCNU1	potassium calcium-activated channel subfamily U member 1	0.0105622	0.0620812
KDM4B	lysine demethylase 4B	0.0461987	0.000284275
KEL	Kell metallo-endopeptidase (Kell blood group)	0.0304972	1.94463e-49
KIAA0408	KIAA0408	0.0166991	1.08971e-06
KIAA0825	KIAA0825	0.0472598	1.67879e-06
KIAA1614	KIAA1614	4.667e-05	0.0705951
KLF12	KLF transcription factor 12	0.0101717	0.590358
KLHDC1	kelch domain containing 1	0.000294592	0.470964
KLHL6	kelch like family member 6	0.0269002	0.61668
KMO	kynurenine 3-monooxygenase	0.0482743	8.35527e-05
LCP2	lymphocyte cytosolic protein 2	0.00634564	0.0527031
LGMN	legumain	0.00724654	0.23969
LIMK2	LIM domain kinase 2	0.0132775	0.597887
LNP1	leukemia NUP98 fusion partner 1	0.00580183	0.148416
LPL	lipoprotein lipase	0.0170547	1.29147e-46
LRP6	LDL receptor related protein 6	0.0181947	0.0236785
LRRC10B	leucine rich repeat containing 10B	0.00430847	0.00498772
LRRC26	leucine rich repeat containing 26	0.00108646	0.496267
LRRK1	leucine rich repeat kinase 1	0.00785812	0.00381886
LTN1	listerin E3 ubiquitin protein ligase 1	0.0458638	2.53822e-06
MADCAM1	mucosal vascular addressin cell adhesion molecule 1	0.0372486	1.59793e-32
MAP3K9	mitogen-activated protein kinase kinase kinase 9	0.0262643	0.00210286
MATN1	matrilin 1	1.07899e-05	0.445364
MCMBP	minichromosome maintenance complex binding protein	1.902e-06	0.104077
MCPH1	microcephalin 1	0.000612138	0.139443
MED12L	mediator complex subunit 12L	0.0320045	0.624976
MEPE	matrix extracellular phosphoglycoprotein	0.0452807	1.03455e-08
METAP1D	methionyl aminopeptidase type 1D, mitochondrial	0.0411193	7.4705e-07
METRNL	meteorin like, glial cell differentiation regulator	0.0156473	0.0488336
MFAP3L	microfibril associated protein 3 like	0.00102179	0.496001
MIB2	MIB E3 ubiquitin protein ligase 2	0.00458098	0.151657
MICAL1	microtubule associated monooxygenase, calponin and LIM domain containing 1	1.27383e-06	0.433937
MICAL2	microtubule associated monooxygenase, calponin and LIM domain containing 2	0.00510148	1.66458e-12
MIER2	MIER family member 2	3.75435e-07	0.188304
MIOS	meiosis regulator for oocyte development	0.00419093	0.0617872
MLANA	melan-A	0.0398587	8.45149e-07
MLH1	mutL homolog 1	0.00144581	0.000429546
MLH3	mutL homolog 3	0.043743	2.68242e-14
MMAA	metabolism of cobalamin associated A	0.0131082	1.94776e-09
MMEL1	membrane metalloendopeptidase like 1	0.0351259	0.265141
MMP9	matrix metallopeptidase 9	0.0214955	9.37678e-17
MNS1	meiosis specific nuclear structural 1	0.00839129	1.73405e-10
MNX1	motor neuron and pancreas homeobox 1	0.00105321	0.000127717
MOG	myelin oligodendrocyte glycoprotein	0.0217551	4.72095e-05
MTBP	MDM2 binding protein	0.0172146	2.5979e-10
MUC1	mucin 1, cell surface associated	0.000989957	7.61443e-06
MUSK	muscle associated receptor tyrosine kinase	0.0202928	0.0057627
MXD3	MAX dimerization protein 3	9.33517e-05	0.45459
MYBBP1A	MYB binding protein 1a	0.00128294	0.0458276
N4BP2	NEDD4 binding protein 2	1.56602e-09	0.29125
NAALADL1	N-acetylated alpha-linked acidic dipeptidase like 1	0.0235325	2.24538e-20
NCOA7	nuclear receptor coactivator 7	0.000106425	0.0299882
NDUFAF7	NADH:ubiquinone oxidoreductase complex assembly factor 7	0.0358505	3.52663e-06
NEK10	NIMA related kinase 10	0.0385513	3.05503e-16
NEPRO	nucleolus and neural progenitor protein	0.028177	0.153775
NFIL3	nuclear factor, interleukin 3 regulated	0.000405237	0.282371
NFKB1	nuclear factor kappa B subunit 1	0.0229643	0.000540161
NLRC5	NLR family CARD domain containing 5	0.000151801	3.35945e-09
NMI	N-myc and STAT interactor	0.0044429	1.40038e-05
NOL7	nucleolar protein 7	0.00103334	0.0136502
NRDC	nardilysin convertase	0.0192817	0.0184947
OBSL1	obscurin like cytoskeletal adaptor 1	0.00167415	0.518265
OSBPL8	oxysterol binding protein like 8	0.0373471	1.96947e-05
PAFAH2	platelet activating factor acetylhydrolase 2	0.000302086	0.470993
PALM3	paralemmin 3	0.0107825	5.25191e-09
PAOX	polyamine oxidase	0.0280699	0.000241201
PARP9	poly(ADP-ribose) polymerase family member 9	0.0154519	3.35856e-08
PCDH15	protocadherin related 15	0.00145441	0.000139814
PCDH20	protocadherin 20	0.00736047	1.0966e-07
PCNT	pericentrin	9.97992e-05	0.280556
PDCL	phosducin like	0.0105397	0.000790285
PDZD9	PDZ domain containing 9	0.000189091	0.271616
PERP	p53 apoptosis effector related to PMP22	0.0248155	1.86473e-05
PEX1	peroxisomal biogenesis factor 1	0.00402932	0.0164676
PEX5	peroxisomal biogenesis factor 5	0.0239924	0.000122918
PGR	progesterone receptor	0.0139915	9.41506e-13
PIEZO1	piezo type mechanosensitive ion channel component 1 (Er blood group)	0.00372252	0.00144389
PIGO	phosphatidylinositol glycan anchor biosynthesis class O	0.00370829	0.544437
PIGR	polymeric immunoglobulin receptor	0.00474979	4.28779e-35
PIWIL2	piwi like RNA-mediated gene silencing 2	0.00598391	0.555242
PLA2G4A	phospholipase A2 group IVA	3.59151e-05	0.331475
PLAA	phospholipase A2 activating protein	0.00254014	0.00284357
PLEKHH2	pleckstrin homology, MyTH4 and FERM domain containing H2	0.00481394	0.54544
PLEKHO1	pleckstrin homology domain containing O1	0.0454302	2.96684e-16
PNKD	PNKD metallo-beta-lactamase domain containing	0.00271777	0.523362
POC5	POC5 centriolar protein	2.87764e-06	0.0132751
POLQ	DNA polymerase theta	0.0258574	0.00325289
POU2F3	POU class 2 homeobox 3	1.37838e-05	0.0606988
PPIL6	peptidylprolyl isomerase like 6	5.73554e-06	0.0922966
PPME1	protein phosphatase methylesterase 1	0.0024469	0.518791
PPP1R16B	protein phosphatase 1 regulatory subunit 16B	0.0469665	1.06359e-08
PPP1R26	protein phosphatase 1 regulatory subunit 26	0.00126935	0.0289601
PREX2	phosphatidylinositol-3,4,5-trisphosphate dependent Rac exchange factor 2	0.0281637	7.91357e-08
PRG4	proteoglycan 4	0.0414986	4.43698e-32
PROC	protein C, inactivator of coagulation factors Va and VIIIa	0.00553444	1.94776e-09
PROCA1	protein interacting with cyclin A1	0.00108014	0.0558838
PROSER2	proline and serine rich 2	0.0175738	6.65118e-07
PRTG	protogenin	0.0229075	2.69299e-28
PSMD3	proteasome 26S subunit, non-ATPase 3	0.0164859	6.3514e-06
PTPN22	protein tyrosine phosphatase non-receptor type 22	0.0290499	2.41061e-16
PTPRN2	protein tyrosine phosphatase receptor type N2	0.000902106	6.30028e-08
PURB	purine rich element binding protein B	0.000874337	0.496001
PYROXD2	pyridine nucleotide-disulphide oxidoreductase domain 2	0.0302771	3.81838e-18
QSOX1	quiescin sulfhydryl oxidase 1	0.00172246	0.0160718
R3HDML	R3H domain containing like	0.0264434	8.82783e-17
RAB11FIP3	RAB11 family interacting protein 3	0.00958417	0.0574146
RAD54L	RAD54 like	0.0392704	1.83919e-06
RAI14	retinoic acid induced 14	6.42355e-09	0.411752
RANBP10	RAN binding protein 10	0.0139609	7.87973e-05
RAPGEF5	Rap guanine nucleotide exchange factor 5	0.00110484	0.498669
RASGRP3	RAS guanyl releasing protein 3	0.0404649	6.19615e-09
RBP3	retinol binding protein 3	0.0395757	1.08509e-05
RELL1	RELT like 1	0.039904	0.000394408
REXO1	RNA exonuclease 1 homolog	0.0115734	0.00637725
RFT1	RFT1 homolog	0.0410725	0.627902
RGS6	regulator of G protein signaling 6	0.0278218	0.000409811
RHBDF1	rhomboid 5 homolog 1	0.0217808	0.000122708
RIPK1	receptor interacting serine/threonine kinase 1	0.00914747	0.00381886
RIPOR1	RHO family interacting cell polarization regulator 1	0.00831871	0.00127442
RNF133	ring finger protein 133	0.0160371	9.28642e-10
RNF225	ring finger protein 225	0.0173798	0.00313597
ROBO2	roundabout guidance receptor 2	5.99631e-05	6.06167e-05
RSKR	ribosomal protein S6 kinase related	0.00106443	4.43372e-08
RUNDC3A	RUN domain containing 3A	0.0166594	1.34563e-05
RXFP2	relaxin family peptide receptor 2	0.0013642	6.99925e-21
SAMD7	sterile alpha motif domain containing 7	0.0260627	4.07739e-09
SCAF1	SR-related CTD associated factor 1	0.0186767	0.285893
SCAPER	S-phase cyclin A associated protein in the ER	0.0408736	3.55232e-06
SDR39U1	short chain dehydrogenase/reductase family 39U member 1	1.09313e-05	0.447609
SDR9C7	short chain dehydrogenase/reductase family 9C member 7	0.000564792	0.0116402
SEMA7A	semaphorin 7A (John Milton Hagen blood group)	0.0352452	9.80958e-09
SERPINA11	serpin family A member 11	0.0127638	0.10227
SETX	senataxin	0.0181456	0.0283854
SFRP4	secreted frizzled related protein 4	0.0133663	1.06499e-06
SHD	Src homology 2 domain containing transforming protein D	0.000181251	0.463393
SHISA5	shisa family member 5	0.0300177	0.003887
SHISA8	shisa family member 8	0.000761689	0.496001
SIX2	SIX homeobox 2	0.00427066	0.00243188
SLC12A9	solute carrier family 12 member 9	0.0272189	3.81838e-18
SLC17A5	solute carrier family 17 member 5	0.0398919	4.0874e-05
SLC2A2	solute carrier family 2 member 2	0.00407402	9.95736e-17
SLC35C2	solute carrier family 35 member C2	0.0055703	0.125276
SLC35F5	solute carrier family 35 member F5	0.000562929	8.60305e-07
SLC43A1	solute carrier family 43 member 1	0.00753983	1.19175e-06
SLC45A4	solute carrier family 45 member 4	0.000337312	0.0760491
SLC8B1	solute carrier family 8 member B1	0.00727113	0.0499723
SLC9A7	solute carrier family 9 member A7	0.000480631	0.0336772
SLC9A8	solute carrier family 9 member A8	2.78666e-07	0.0932373
SMC5	structural maintenance of chromosomes 5	0.0251109	2.1383e-16
SMCR8	SMCR8-C9orf72 complex subunit	0.00237239	8.37713e-05
SMG6	SMG6 nonsense mediated mRNA decay factor	2.85834e-06	0.44062
SNAP91	synaptosome associated protein 91	0.0266664	0.00031359
SNX13	sorting nexin 13	0.00165402	0.0143067
SORCS1	sortilin related VPS10 domain containing receptor 1	0.0291772	6.21112e-05
SOX1	SRY-box transcription factor 1	0.017066	0.616094
SPATA48	sperm microtubule inner protein 7	0.0284621	2.17536e-09
SPRED1	sprouty related EVH1 domain containing 1	0.0460827	2.0985e-11
SPTA1	spectrin alpha, erythrocytic 1	0.000428125	4.18555e-28
SPTB	spectrin beta, erythrocytic	0.000176058	1.21256e-45
SRRD	SRR1 domain containing	0.0137616	0.609186
STAB1	stabilin 1	0.0325831	1.82764e-18
STK31	serine/threonine kinase 31	1.91693e-06	0.0283647
STK36	serine/threonine kinase 36	0.00226549	4.79311e-08
STKLD1	serine/threonine kinase like domain containing 1	0.0308806	0.000429546
STPG2	sperm tail PG-rich repeat containing 2	0.00650508	0.0146505
SUV39H2	SUV39H2 histone lysine methyltransferase	0.0213904	0.0164676
SV2A	synaptic vesicle glycoprotein 2A	0.0353586	2.75617e-05
SYT13	synaptotagmin 13	0.0307034	6.35788e-05
TAS2R1	taste 2 receptor member 1	0.0061003	0.000134351
TBC1D12	TBC1 domain family member 12	8.57755e-07	0.0762499
TBL3	transducin beta like 3	0.00037905	0.0165031
TCOF1	treacle ribosome biogenesis factor 1	0.0370477	9.26602e-08
TGFBI	transforming growth factor beta induced	0.0250284	0.0116483
THEG	sperm microtubule associated protein 2	0.0046302	0.161457
THEGL	sperm microtubule associated protein 2 like	8.6285e-10	0.405358
TIGD4	tigger transposable element derived 4	0.0265849	2.25903e-18
TKFC	triokinase and FMN cyclase	0.001286	6.00655e-06
TMC4	transmembrane channel like 4	0.00603957	2.78852e-07
TMEM108	transmembrane protein 108	0.00630837	0.00018843
TMEM161A	transmembrane protein 161A	0.0106826	0.00133401
TMEM212	transmembrane protein 212	0.00183461	0.116169
TMEM239	transmembrane protein 239	0.00368135	0.00158519
TMEM39B	transmembrane protein 39B	0.0163392	2.61385e-06
TMX1	thioredoxin related transmembrane protein 1	0.00620198	0.23969
TNFRSF8	TNF receptor superfamily member 8	0.000657151	0.490626
TOLLIP	toll interacting protein	0.0205893	2.65694e-10
TOR1AIP2	torsin 1A interacting protein 2	2.61231e-08	0.101372
TOR2A	torsin family 2 member A	0.000338401	0.472617
TRIB3	tribbles pseudokinase 3	0.0142367	0.610236
TRMT44	tRNA methyltransferase 44 homolog	0.0414583	7.70037e-06
TRPM6	transient receptor potential cation channel subfamily M member 6	0.0217119	2.18315e-56
TSPAN9	tetraspanin 9	0.00917688	0.00365136
TTC21A	tetratricopeptide repeat domain 21A	7.57389e-05	0.14397
TTC3	tetratricopeptide repeat domain 3	0.00037131	1.42726e-17
UFL1	UFM1 specific ligase 1	0.00278083	0.330005
UGGT1	UDP-glucose glycoprotein glucosyltransferase 1	4.55219e-07	0.427082
UQCC1	ubiquinol-cytochrome c reductase complex assembly factor 1	0.0488113	0.0958234
URB1	URB1 ribosome biogenesis homolog	0.0109337	4.78317e-14
UVSSA	UV stimulated scaffold protein A	0.0133831	2.21975e-07
VGLL2	vestigial like family member 2	0.00474857	4.545e-12
VIPR1	vasoactive intestinal peptide receptor 1	0.00305335	0.532918
VTN	vitronectin	0.0278295	4.65817e-13
WDR33	WD repeat domain 33	0.0044151	0.000376653
WFS1	wolframin ER transmembrane glycoprotein	0.0241316	0.277462
WIPI1	WD repeat domain, phosphoinositide interacting 1	0.0183981	0.245953
WIPI2	WD repeat domain, phosphoinositide interacting 2	0.000378937	0.483637
WTIP	WT1 interacting protein	0.000547453	0.0972118
XKR4	XK related 4	0.0274609	0.0188391
XPO7	exportin 7	0.00302444	0.0189927
XPR1	xenotropic and polytropic retrovirus receptor 1	0.000642973	0.00382494
YIPF7	Yip1 domain family member 7	0.00179485	0.0149741
ZBTB24	zinc finger and BTB domain containing 24	0.00476172	0.0235229
ZBTB44	zinc finger and BTB domain containing 44	0.00105158	0.00932111
ZCCHC8	zinc finger CCHC-type containing 8	0.000731788	0.32123
ZDBF2	zinc finger DBF-type containing 2	0.0298505	7.12457e-58
ZDHHC16	zinc finger DHHC-type palmitoyltransferase 16	0.0233991	0.000952214
ZFHX3	zinc finger homeobox 3	0.00487548	0.552223
ZFPM2	zinc finger protein, FOG family member 2	0.00700634	0.557591
ZFYVE19	zinc finger FYVE-type containing 19	0.00489743	0.126737
ZGPAT	zinc finger CCCH-type and G-patch domain containing	0.00323035	1.94776e-09
ZHX2	zinc fingers and homeoboxes 2	0.00467522	0.54544
ZKSCAN2	zinc finger with KRAB and SCAN domains 2	0.000834303	0.297967
