# Supplementary material for: The genome of African manatee Trichechus senegalensis reveals secondary adaptation to the aquatic environment
Source: iScience. 2024 Jun 28;27(7):110394. doi: 10.1016/j.isci.2024.110394 (PMC11292518; doi:10.1016/j.isci.2024.110394)
Supplement: Table S11. GO and KEGG enrichment of positively selected genes in the African manatee genome, related to Figure 2 [file mmc4.xlsx]

## Sheet: Table S11
Table S11. GO and KEGG enrichment of positively selected genes in the African manatee genome, related to Figure 2.
Category	GO/KEGG ID	Term names	P-value	P-adjust	Gene number
GO	GO:0048511	rhythmic process	5.01187e-06	0.0199526	15
GO	GO:0030198	extracellular matrix organization	5.01187e-06	0.0199526	15
GO	GO:0043062	extracellular structure organization	6.30957e-06	0.0199526	15
GO	GO:0045229	external encapsulating structure organization	6.30957e-06	0.0199526	15
GO	GO:0001501	skeletal system development	7.94328e-06	0.0199526	21
GO	GO:0032680	regulation of tumor necrosis factor production	7.94328e-06	0.0199526	12
GO	GO:1903555	regulation of tumor necrosis factor superfamily cytokine production	1e-05	0.0251189	12
GO	GO:0043269	regulation of ion transport	1.99526e-05	0.0398107	25
GO	GO:0071496	cellular response to external stimulus	3.16228e-05	0.0501187	15
GO	GO:0045345	positive regulation of MHC class I biosynthetic process	5.01187e-05	0.0630957	3
GO	GO:0007420	brain development	5.01187e-05	0.0630957	25
GO	GO:0007188	adenylate cyclase-modulating G protein-coupled receptor signaling pathway	7.94328e-05	0.0794328	12
GO	GO:0008283	cell population proliferation	0.0001	0.0794328	23
GO	GO:0032760	positive regulation of tumor necrosis factor production	0.0001	0.0794328	8
GO	GO:0040017	positive regulation of locomotion	0.0001	0.0794328	21
GO	GO:0030335	positive regulation of cell migration	0.0001	0.0794328	20
GO	GO:0034113	heterotypic cell-cell adhesion	0.000125893	0.0794328	5
GO	GO:1903557	positive regulation of tumor necrosis factor superfamily cytokine production	0.000125893	0.0794328	8
GO	GO:0061517	macrophage proliferation	0.000125893	0.0794328	3
GO	GO:0097646	calcitonin family receptor signaling pathway	0.000125893	0.0794328	3
GO	GO:0061518	microglial cell proliferation	0.000125893	0.0794328	3
GO	GO:0045343	regulation of MHC class I biosynthetic process	0.000125893	0.0794328	3
GO	GO:0033013	tetrapyrrole metabolic process	0.000125893	0.0794328	6
GO	GO:0060348	bone development	0.000158489	0.1	11
GO	GO:1903320	regulation of protein modification by small protein conjugation or removal	0.000199526	0.104713	12
GO	GO:0050727	regulation of inflammatory response	0.000199526	0.104713	16
GO	GO:2000147	positive regulation of cell motility	0.000199526	0.104713	20
GO	GO:0002687	positive regulation of leukocyte migration	0.000199526	0.104713	9
GO	GO:0098771	inorganic ion homeostasis	0.000251189	0.125893	18
GO	GO:0001934	positive regulation of protein phosphorylation	0.000251189	0.125893	23
GO	GO:0008360	regulation of cell shape	0.000251189	0.125893	9
GO	GO:0044070	regulation of anion transport	0.000251189	0.128825	7
GO	GO:0033365	protein localization to organelle	0.000316228	0.134896	22
GO	GO:0050801	ion homeostasis	0.000316228	0.144544	18
GO	GO:0002685	regulation of leukocyte migration	0.000316228	0.144544	11
GO	GO:0001944	vasculature development	0.000316228	0.147911	18
GO	GO:0071345	cellular response to cytokine stimulus	0.000398107	0.154882	22
GO	GO:0006954	inflammatory response	0.000398107	0.165959	18
GO	GO:0006778	porphyrin-containing compound metabolic process	0.000398107	0.165959	5
GO	GO:0098609	cell-cell adhesion	0.000398107	0.169824	18
GO	GO:0001503	ossification	0.000501187	0.190546	12
GO	GO:0007623	circadian rhythm	0.000501187	0.194984	8
GO	GO:0002520	immune system development	0.000630957	0.204174	22
GO	GO:0001568	blood vessel development	0.000630957	0.204174	17
GO	GO:0090066	regulation of anatomical structure size	0.000630957	0.204174	17
GO	GO:0006468	protein phosphorylation	0.000630957	0.204174	21
GO	GO:0042594	response to starvation	0.000630957	0.204174	10
GO	GO:0032103	positive regulation of response to external stimulus	0.000630957	0.204174	16
GO	GO:0032675	regulation of interleukin-6 production	0.000630957	0.213796	9
GO	GO:0051099	positive regulation of binding	0.000794328	0.218776	9
GO	GO:0031400	negative regulation of protein modification process	0.000794328	0.234423	17
GO	GO:0061448	connective tissue development	0.000794328	0.25704	10
GO	GO:0035239	tube morphogenesis	0.000794328	0.25704	20
GO	GO:0031669	cellular response to nutrient levels	0.001	0.275423	10
GO	GO:0031347	regulation of defense response	0.001	0.295121	20
GO	GO:0007264	small GTPase mediated signal transduction	0.001	0.301995	11
GO	GO:0030199	collagen fibril organization	0.001	0.301995	5
GO	GO:0043549	regulation of kinase activity	0.00125893	0.301995	22
GO	GO:0097190	apoptotic signaling pathway	0.00125893	0.301995	12
GO	GO:0022604	regulation of cell morphogenesis	0.00125893	0.301995	12
GO	GO:0044804	autophagy of nucleus	0.00125893	0.301995	3
GO	GO:0050920	regulation of chemotaxis	0.00125893	0.301995	10
GO	GO:0021988	olfactory lobe development	0.00125893	0.301995	4
GO	GO:0050804	modulation of chemical synaptic transmission	0.00125893	0.301995	15
GO	GO:0099177	regulation of trans-synaptic signaling	0.00125893	0.301995	15
GO	GO:0055080	cation homeostasis	0.00125893	0.30903	16
GO	GO:0071675	regulation of mononuclear cell migration	0.00158489	0.331131	7
GO	GO:0034497	protein localization to phagophore assembly site	0.00158489	0.331131	3
GO	GO:0030097	hemopoiesis	0.00158489	0.331131	19
GO	GO:0019221	cytokine-mediated signaling pathway	0.00158489	0.346737	13
GO	GO:0055065	metal ion homeostasis	0.00158489	0.346737	14
GO	GO:0043244	regulation of protein-containing complex disassembly	0.00158489	0.354813	7
GO	GO:0031667	response to nutrient levels	0.00158489	0.371535	15
GO	GO:0048871	multicellular organismal homeostasis	0.00199526	0.371535	13
GO	GO:0030856	regulation of epithelial cell differentiation	0.00199526	0.371535	8
GO	GO:0007229	integrin-mediated signaling pathway	0.00199526	0.371535	6
GO	GO:0006302	double-strand break repair	0.00199526	0.371535	9
GO	GO:0048514	blood vessel morphogenesis	0.00199526	0.380189	14
GO	GO:2000758	positive regulation of peptidyl-lysine acetylation	0.00199526	0.389045	4
GO	GO:0060349	bone morphogenesis	0.00199526	0.389045	6
GO	GO:0050900	leukocyte migration	0.00199526	0.389045	10
GO	GO:0051952	regulation of amine transport	0.00199526	0.398107	6
GO	GO:0032642	regulation of chemokine production	0.00199526	0.398107	6
GO	GO:0051046	regulation of secretion	0.00199526	0.398107	18
GO	GO:0033627	cell adhesion mediated by integrin	0.00199526	0.398107	4
GO	GO:0032755	positive regulation of interleukin-6 production	0.00251189	0.398107	6
GO	GO:0045321	leukocyte activation	0.00251189	0.398107	17
GO	GO:0031396	regulation of protein ubiquitination	0.00251189	0.398107	9
GO	GO:0007160	cell-matrix adhesion	0.00251189	0.40738	7
GO	GO:0032102	negative regulation of response to external stimulus	0.00251189	0.40738	14
GO	GO:0031668	cellular response to extracellular stimulus	0.00251189	0.416869	10
GO	GO:0032722	positive regulation of chemokine production	0.00251189	0.416869	5
GO	GO:0006813	potassium ion transport	0.00251189	0.416869	8
GO	GO:0071347	cellular response to interleukin-1	0.00251189	0.416869	6
GO	GO:1903322	positive regulation of protein modification by small protein conjugation or removal	0.00251189	0.416869	7
GO	GO:0009267	cellular response to starvation	0.00251189	0.416869	8
GO	GO:0001819	positive regulation of cytokine production	0.00251189	0.416869	15
GO	GO:0008277	regulation of G protein-coupled receptor signaling pathway	0.00251189	0.416869	7
GO	GO:0006469	negative regulation of protein kinase activity	0.00251189	0.416869	9
GO	GO:0043086	negative regulation of catalytic activity	0.00316228	0.42658	21
GO	GO:1901215	negative regulation of neuron death	0.00316228	0.42658	9
GO	GO:0019725	cellular homeostasis	0.00316228	0.42658	18
GO	GO:0071260	cellular response to mechanical stimulus	0.00316228	0.42658	5
GO	GO:0071677	positive regulation of mononuclear cell migration	0.00316228	0.42658	5
GO	GO:0097164	ammonium ion metabolic process	0.00316228	0.42658	3
GO	GO:0051955	regulation of amino acid transport	0.00316228	0.42658	4
GO	GO:0009991	response to extracellular stimulus	0.00316228	0.436516	15
GO	GO:0031346	positive regulation of cell projection organization	0.00316228	0.436516	12
GO	GO:0048534	hematopoietic or lymphoid organ development	0.00316228	0.446684	19
GO	GO:0007189	adenylate cyclase-activating G protein-coupled receptor signaling pathway	0.00316228	0.446684	7
GO	GO:0051129	negative regulation of cellular component organization	0.00316228	0.446684	19
GO	GO:0032890	regulation of organic acid transport	0.00316228	0.446684	5
GO	GO:0010893	positive regulation of steroid biosynthetic process	0.00316228	0.446684	3
GO	GO:0042430	indole-containing compound metabolic process	0.00316228	0.446684	3
GO	GO:1901652	response to peptide	0.00398107	0.446684	14
GO	GO:0050953	sensory perception of light stimulus	0.00398107	0.446684	9
GO	GO:0120163	negative regulation of cold-induced thermogenesis	0.00398107	0.457088	4
GO	GO:0051924	regulation of calcium ion transport	0.00398107	0.457088	10
GO	GO:1905952	regulation of lipid localization	0.00398107	0.457088	8
GO	GO:1902532	negative regulation of intracellular signal transduction	0.00398107	0.467735	16
GO	GO:0016925	protein sumoylation	0.00398107	0.47863	4
GO	GO:0031344	regulation of cell projection organization	0.00398107	0.47863	18
GO	GO:0048259	regulation of receptor-mediated endocytosis	0.00398107	0.501187	6
GO	GO:0007423	sensory organ development	0.00398107	0.512861	16
GO	GO:0032535	regulation of cellular component size	0.00501187	0.512861	12
GO	GO:0050927	positive regulation of positive chemotaxis	0.00501187	0.512861	3
GO	GO:0033233	regulation of protein sumoylation	0.00501187	0.512861	3
GO	GO:0046885	regulation of hormone biosynthetic process	0.00501187	0.512861	3
GO	GO:0014009	glial cell proliferation	0.00501187	0.512861	3
GO	GO:0001895	retina homeostasis	0.00501187	0.512861	5
GO	GO:1901184	regulation of ERBB signaling pathway	0.00501187	0.512861	5
GO	GO:0048729	tissue morphogenesis	0.00501187	0.512861	16
GO	GO:0002062	chondrocyte differentiation	0.00501187	0.524807	5
GO	GO:0007265	Ras protein signal transduction	0.00501187	0.524807	8
GO	GO:0045859	regulation of protein kinase activity	0.00501187	0.524807	18
GO	GO:1901985	positive regulation of protein acetylation	0.00501187	0.524807	4
GO	GO:0050926	regulation of positive chemotaxis	0.00501187	0.537032	3
GO	GO:0010959	regulation of metal ion transport	0.00501187	0.562341	13
GO	GO:0006869	lipid transport	0.00501187	0.562341	11
GO	GO:0043547	positive regulation of GTPase activity	0.00501187	0.562341	10
GO	GO:0001654	eye development	0.00501187	0.562341	12
GO	GO:0033673	negative regulation of kinase activity	0.00501187	0.562341	9
GO	GO:0002092	positive regulation of receptor internalization	0.00501187	0.562341	3
GO	GO:0031398	positive regulation of protein ubiquitination	0.00501187	0.562341	6
GO	GO:0001704	formation of primary germ layer	0.00501187	0.562341	6
GO	GO:0048260	positive regulation of receptor-mediated endocytosis	0.00630957	0.562341	4
GO	GO:0051897	positive regulation of protein kinase B signaling	0.00630957	0.57544	6
GO	GO:0051051	negative regulation of transport	0.00630957	0.57544	14
GO	GO:0150063	visual system development	0.00630957	0.57544	12
GO	GO:0030834	regulation of actin filament depolymerization	0.00630957	0.57544	4
GO	GO:0072332	intrinsic apoptotic signaling pathway by p53 class mediator	0.00630957	0.57544	4
GO	GO:0046503	glycerolipid catabolic process	0.00630957	0.57544	4
GO	GO:0060491	regulation of cell projection assembly	0.00630957	0.57544	8
GO	GO:0055072	iron ion homeostasis	0.00630957	0.57544	5
GO	GO:0032092	positive regulation of protein binding	0.00630957	0.57544	5
GO	GO:0030278	regulation of ossification	0.00630957	0.57544	6
GO	GO:0042157	lipoprotein metabolic process	0.00630957	0.57544	6
GO	GO:0002931	response to ischemia	0.00630957	0.57544	4
GO	GO:1904645	response to amyloid-beta	0.00630957	0.57544	4
GO	GO:0001933	negative regulation of protein phosphorylation	0.00630957	0.57544	11
GO	GO:0048880	sensory system development	0.00630957	0.57544	12
GO	GO:0001775	cell activation	0.00630957	0.57544	18
GO	GO:0071805	potassium ion transmembrane transport	0.00630957	0.57544	7
GO	GO:0120035	regulation of plasma membrane bounded cell projection organization	0.00630957	0.57544	17
GO	GO:0033014	tetrapyrrole biosynthetic process	0.00630957	0.57544	3
GO	GO:0036075	replacement ossification	0.00630957	0.57544	3
GO	GO:0006779	porphyrin-containing compound biosynthetic process	0.00630957	0.57544	3
GO	GO:0001958	endochondral ossification	0.00630957	0.57544	3
GO	GO:0044057	regulation of system process	0.00630957	0.57544	16
GO	GO:0007131	reciprocal meiotic recombination	0.00630957	0.57544	4
GO	GO:0140527	reciprocal homologous recombination	0.00630957	0.57544	4
GO	GO:0045936	negative regulation of phosphate metabolic process	0.00794328	0.57544	13
GO	GO:0051216	cartilage development	0.00794328	0.57544	7
GO	GO:0048167	regulation of synaptic plasticity	0.00794328	0.57544	8
GO	GO:0060350	endochondral bone morphogenesis	0.00794328	0.57544	4
GO	GO:0006820	anion transport	0.00794328	0.57544	13
GO	GO:0010563	negative regulation of phosphorus metabolic process	0.00794328	0.57544	13
GO	GO:0072331	signal transduction by p53 class mediator	0.00794328	0.57544	5
GO	GO:0006898	receptor-mediated endocytosis	0.00794328	0.57544	7
GO	GO:0001774	microglial cell activation	0.00794328	0.57544	3
GO	GO:0045940	positive regulation of steroid metabolic process	0.00794328	0.57544	3
GO	GO:0032375	negative regulation of cholesterol transport	0.00794328	0.57544	3
GO	GO:1902230	negative regulation of intrinsic apoptotic signaling pathway in response to DNA damage	0.00794328	0.57544	3
GO	GO:0046461	neutral lipid catabolic process	0.00794328	0.57544	3
GO	GO:1902914	regulation of protein polyubiquitination	0.00794328	0.57544	3
GO	GO:0046464	acylglycerol catabolic process	0.00794328	0.57544	3
GO	GO:0032372	negative regulation of sterol transport	0.00794328	0.57544	3
GO	GO:0030225	macrophage differentiation	0.00794328	0.57544	3
GO	GO:0090305	nucleic acid phosphodiester bond hydrolysis	0.00794328	0.57544	9
GO	GO:0009611	response to wounding	0.00794328	0.588844	13
GO	GO:0006914	autophagy	0.00794328	0.60256	10
GO	GO:0061919	process utilizing autophagic mechanism	0.00794328	0.60256	10
GO	GO:0006281	DNA repair	0.00794328	0.616595	14
GO	GO:0048665	neuron fate specification	0.00794328	0.616595	3
GO	GO:0051650	establishment of vesicle localization	0.00794328	0.645654	7
GO	GO:0061512	protein localization to cilium	0.00794328	0.645654	4
GO	GO:0042116	macrophage activation	0.00794328	0.645654	4
GO	GO:0070555	response to interleukin-1	0.01	0.660693	6
GO	GO:0030099	myeloid cell differentiation	0.01	0.660693	9
GO	GO:0051090	regulation of DNA-binding transcription factor activity	0.01	0.676083	13
GO	GO:0055074	calcium ion homeostasis	0.01	0.691831	8
GO	GO:0000165	MAPK cascade	0.01	0.691831	8
GO	GO:0032970	regulation of actin filament-based process	0.01	0.691831	12
GO	GO:0006892	post-Golgi vesicle-mediated transport	0.01	0.691831	5
GO	GO:0008585	female gonad development	0.01	0.691831	5
GO	GO:0021772	olfactory bulb development	0.01	0.691831	3
GO	GO:0002269	leukocyte activation involved in inflammatory response	0.01	0.691831	3
GO	GO:0051640	organelle localization	0.01	0.691831	14
GO	GO:0051048	negative regulation of secretion	0.01	0.691831	7
GO	GO:0006942	regulation of striated muscle contraction	0.01	0.707946	5
GO	GO:0007601	visual perception	0.01	0.707946	8
GO	GO:0035825	homologous recombination	0.01	0.707946	4
GO	GO:0022411	cellular component disassembly	0.01	0.724436	10
GO	GO:1903530	regulation of secretion by cell	0.01	0.724436	15
GO	GO:0035066	positive regulation of histone acetylation	0.01	0.724436	3
GO	GO:0007266	Rho protein signal transduction	0.01	0.74131	4
GO	GO:0070372	regulation of ERK1 and ERK2 cascade	0.01	0.74131	10
GO	GO:0010876	lipid localization	0.0125893	0.74131	11
GO	GO:0003018	vascular process in circulatory system	0.0125893	0.74131	9
GO	GO:0015718	monocarboxylic acid transport	0.0125893	0.74131	5
GO	GO:0046545	development of primary female sexual characteristics	0.0125893	0.74131	5
GO	GO:1905953	negative regulation of lipid localization	0.0125893	0.74131	4
GO	GO:0060760	positive regulation of response to cytokine stimulus	0.0125893	0.74131	4
GO	GO:1902742	apoptotic process involved in development	0.0125893	0.74131	3
GO	GO:0016242	negative regulation of macroautophagy	0.0125893	0.74131	3
GO	GO:0001649	osteoblast differentiation	0.0125893	0.74131	6
GO	GO:0051648	vesicle localization	0.0125893	0.758578	7
GO	GO:2001243	negative regulation of intrinsic apoptotic signaling pathway	0.0125893	0.758578	5
GO	GO:0046890	regulation of lipid biosynthetic process	0.0125893	0.776247	7
GO	GO:0006873	cellular ion homeostasis	0.0125893	0.776247	12
GO	GO:0007169	transmembrane receptor protein tyrosine kinase signaling pathway	0.0125893	0.776247	12
GO	GO:0008361	regulation of cell size	0.0125893	0.776247	7
GO	GO:0071402	cellular response to lipoprotein particle stimulus	0.0125893	0.776247	3
GO	GO:0061900	glial cell activation	0.0125893	0.776247	3
GO	GO:0043243	positive regulation of protein-containing complex disassembly	0.0125893	0.776247	3
GO	GO:0006974	cellular response to DNA damage stimulus	0.0125893	0.794328	18
GO	GO:0007187	G protein-coupled receptor signaling pathway, coupled to cyclic nucleotide second messenger	0.0125893	0.794328	4
GO	GO:0051098	regulation of binding	0.0125893	0.794328	11
GO	GO:0050878	regulation of body fluid levels	0.0125893	0.801678	11
GO	GO:0051348	negative regulation of transferase activity	0.0125893	0.801678	9
GO	GO:0007167	enzyme-linked receptor protein signaling pathway	0.0125893	0.805378	16
GO	GO:0001525	angiogenesis	0.0125893	0.805378	10
GO	GO:1901214	regulation of neuron death	0.0125893	0.805378	10
GO	GO:1903047	mitotic cell cycle process	0.0125893	0.805378	14
GO	GO:0043405	regulation of MAP kinase activity	0.0125893	0.805378	7
GO	GO:0050769	positive regulation of neurogenesis	0.0125893	0.809096	8
GO	GO:0050921	positive regulation of chemotaxis	0.0125893	0.810961	6
GO	GO:0043087	regulation of GTPase activity	0.0125893	0.814704	11
GO	GO:0046777	protein autophosphorylation	0.0125893	0.814704	7
GO	GO:0032446	protein modification by small protein conjugation	0.0125893	0.814704	18
GO	GO:0050767	regulation of neurogenesis	0.0125893	0.822243	11
GO	GO:0042698	ovulation cycle	0.0158489	0.822243	4
GO	GO:2001234	negative regulation of apoptotic signaling pathway	0.0158489	0.822243	8
GO	GO:0051656	establishment of organelle localization	0.0158489	0.822243	11
GO	GO:1902229	regulation of intrinsic apoptotic signaling pathway in response to DNA damage	0.0158489	0.822243	3
GO	GO:0071715	icosanoid transport	0.0158489	0.822243	3
GO	GO:0060537	muscle tissue development	0.0158489	0.822243	10
GO	GO:0002274	myeloid leukocyte activation	0.0158489	0.822243	6
GO	GO:0071417	cellular response to organonitrogen compound	0.0158489	0.822243	15
GO	GO:0007548	sex differentiation	0.0158489	0.822243	9
GO	GO:0001707	mesoderm formation	0.0158489	0.822243	4
GO	GO:0030193	regulation of blood coagulation	0.0158489	0.822243	4
GO	GO:0001570	vasculogenesis	0.0158489	0.822243	4
GO	GO:0120161	regulation of cold-induced thermogenesis	0.0158489	0.822243	6
GO	GO:0097746	blood vessel diameter maintenance	0.0158489	0.822243	6
GO	GO:0035296	regulation of tube diameter	0.0158489	0.822243	6
GO	GO:0006874	cellular calcium ion homeostasis	0.0158489	0.822243	7
GO	GO:0042326	negative regulation of phosphorylation	0.0158489	0.822243	11
GO	GO:0055082	cellular chemical homeostasis	0.0158489	0.822243	14
GO	GO:1901699	cellular response to nitrogen compound	0.0158489	0.826038	16
GO	GO:0048638	regulation of developmental growth	0.0158489	0.826038	10
GO	GO:0030595	leukocyte chemotaxis	0.0158489	0.826038	6
GO	GO:0035150	regulation of tube size	0.0158489	0.826038	6
GO	GO:0072698	protein localization to microtubule cytoskeleton	0.0158489	0.826038	3
GO	GO:0030835	negative regulation of actin filament depolymerization	0.0158489	0.826038	3
GO	GO:0032350	regulation of hormone metabolic process	0.0158489	0.826038	3
GO	GO:0090263	positive regulation of canonical Wnt signaling pathway	0.0158489	0.829851	5
GO	GO:0042060	wound healing	0.0158489	0.83946	10
GO	GO:0060485	mesenchyme development	0.0158489	0.83946	8
GO	GO:0001894	tissue homeostasis	0.0158489	0.83946	8
GO	GO:0050731	positive regulation of peptidyl-tyrosine phosphorylation	0.0158489	0.843335	7
GO	GO:0097191	extrinsic apoptotic signaling pathway	0.0158489	0.843335	5
GO	GO:0048332	mesoderm morphogenesis	0.0158489	0.843335	4
GO	GO:1900046	regulation of hemostasis	0.0158489	0.843335	4
GO	GO:0051668	localization within membrane	0.0158489	0.843335	14
GO	GO:0031589	cell-substrate adhesion	0.0158489	0.843335	7
GO	GO:0031018	endocrine pancreas development	0.0158489	0.843335	3
GO	GO:0150076	neuroinflammatory response	0.0158489	0.843335	3
GO	GO:0042168	heme metabolic process	0.0158489	0.843335	3
GO	GO:0045823	positive regulation of heart contraction	0.0158489	0.843335	3
GO	GO:1903531	negative regulation of secretion by cell	0.0158489	0.855067	6
GO	GO:0061515	myeloid cell development	0.0158489	0.862979	4
GO	GO:0043270	positive regulation of ion transport	0.0158489	0.866962	9
GO	GO:0120034	positive regulation of plasma membrane bounded cell projection assembly	0.0158489	0.872971	5
GO	GO:0045664	regulation of neuron differentiation	0.0158489	0.872971	7
GO	GO:1903524	positive regulation of blood circulation	0.0199526	0.874984	3
GO	GO:0150077	regulation of neuroinflammatory response	0.0199526	0.874984	3
GO	GO:0061045	negative regulation of wound healing	0.0199526	0.874984	4
GO	GO:0007193	adenylate cyclase-inhibiting G protein-coupled receptor signaling pathway	0.0199526	0.874984	4
GO	GO:2000756	regulation of peptidyl-lysine acetylation	0.0199526	0.874984	4
GO	GO:0042058	regulation of epidermal growth factor receptor signaling pathway	0.0199526	0.874984	4
GO	GO:0050729	positive regulation of inflammatory response	0.0199526	0.893305	6
GO	GO:1905954	positive regulation of lipid localization	0.0199526	0.893305	5
GO	GO:0050818	regulation of coagulation	0.0199526	0.893305	4
GO	GO:0031016	pancreas development	0.0199526	0.893305	4
GO	GO:0050810	regulation of steroid biosynthetic process	0.0199526	0.893305	4
GO	GO:0045669	positive regulation of osteoblast differentiation	0.0199526	0.893305	4
GO	GO:0045596	negative regulation of cell differentiation	0.0199526	0.893305	17
GO	GO:0120032	regulation of plasma membrane bounded cell projection assembly	0.0199526	0.893305	7
GO	GO:0002521	leukocyte differentiation	0.0199526	0.893305	11
GO	GO:1904062	regulation of cation transmembrane transport	0.0199526	0.893305	11
GO	GO:0032368	regulation of lipid transport	0.0199526	0.895365	6
GO	GO:0071900	regulation of protein serine/threonine kinase activity	0.0199526	0.903649	11
GO	GO:0019827	stem cell population maintenance	0.0199526	0.907821	5
GO	GO:0043242	negative regulation of protein-containing complex disassembly	0.0199526	0.91622	4
GO	GO:0003013	circulatory system process	0.0199526	0.918333	13
GO	GO:0060249	anatomical structure homeostasis	0.0199526	0.918333	9
GO	GO:0048608	reproductive structure development	0.0199526	0.918333	9
GO	GO:0006259	DNA metabolic process	0.0199526	0.92045	18
GO	GO:0046660	female sex differentiation	0.0199526	0.92045	5
GO	GO:0045494	photoreceptor cell maintenance	0.0199526	0.92045	3
GO	GO:0044380	protein localization to cytoskeleton	0.0199526	0.92045	3
GO	GO:0006303	double-strand break repair via nonhomologous end joining	0.0199526	0.92045	3
GO	GO:1903829	positive regulation of protein localization	0.0199526	0.924698	12
GO	GO:0080135	regulation of cellular response to stress	0.0199526	0.928966	17
GO	GO:0045444	fat cell differentiation	0.0199526	0.928966	5
GO	GO:0003014	renal system process	0.0199526	0.928966	5
GO	GO:0007605	sensory perception of sound	0.0199526	0.944061	6
GO	GO:0097193	intrinsic apoptotic signaling pathway	0.0199526	0.944061	6
GO	GO:0055117	regulation of cardiac muscle contraction	0.0199526	0.944061	4
GO	GO:0003151	outflow tract morphogenesis	0.0199526	0.944061	4
GO	GO:0044782	cilium organization	0.0199526	0.944061	10
GO	GO:0061458	reproductive system development	0.0199526	0.944061	9
GO	GO:0016445	somatic diversification of immunoglobulins	0.0199526	0.944061	3
GO	GO:0010638	positive regulation of organelle organization	0.0199526	0.944061	13
GO	GO:0034762	regulation of transmembrane transport	0.0199526	0.950605	15
GO	GO:0030003	cellular cation homeostasis	0.0199526	0.954993	11
GO	GO:0098727	maintenance of cell number	0.0199526	0.963829	5
GO	GO:0033273	response to vitamin	0.0199526	0.963829	4
GO	GO:1902116	negative regulation of organelle assembly	0.0251189	0.978363	3
GO	GO:0060443	mammary gland morphogenesis	0.0251189	0.978363	3
GO	GO:1900744	regulation of p38MAPK cascade	0.0251189	0.978363	3
GO	GO:2000785	regulation of autophagosome assembly	0.0251189	0.978363	3
GO	GO:0097435	supramolecular fiber organization	0.0251189	0.97949	14
GO	GO:0010564	regulation of cell cycle process	0.0251189	0.97949	17
GO	GO:0021537	telencephalon development	0.0251189	0.983332	8
GO	GO:0015918	sterol transport	0.0251189	0.983332	4
GO	GO:0042752	regulation of circadian rhythm	0.0251189	0.998803	5
GO	GO:0050807	regulation of synapse organization	0.0251189	1	7
GO	GO:0030100	regulation of endocytosis	0.0251189	1	7
GO	GO:0060284	regulation of cell development	0.0251189	1	13
GO	GO:0032371	regulation of sterol transport	0.0251189	1	4
GO	GO:0032374	regulation of cholesterol transport	0.0251189	1	4
GO	GO:0030195	negative regulation of blood coagulation	0.0251189	1	3
GO	GO:1900271	regulation of long-term synaptic potentiation	0.0251189	1	3
GO	GO:0021517	ventral spinal cord development	0.0251189	1	3
GO	GO:0010720	positive regulation of cell development	0.0251189	1	9
GO	GO:0008015	blood circulation	0.0251189	1	11
GO	GO:1903522	regulation of blood circulation	0.0251189	1	8
GO	GO:0070848	response to growth factor	0.0251189	1	13
GO	GO:0042475	odontogenesis of dentin-containing tooth	0.0251189	1	4
GO	GO:2001021	negative regulation of response to DNA damage stimulus	0.0251189	1	4
GO	GO:0050778	positive regulation of immune response	0.0251189	1	14
GO	GO:0071901	negative regulation of protein serine/threonine kinase activity	0.0251189	1	5
GO	GO:0034765	regulation of ion transmembrane transport	0.0251189	1	13
GO	GO:1900047	negative regulation of hemostasis	0.0251189	1	3
GO	GO:0043113	receptor clustering	0.0251189	1	3
GO	GO:0032369	negative regulation of lipid transport	0.0251189	1	3
GO	GO:0098661	inorganic anion transmembrane transport	0.0251189	1	5
GO	GO:0072507	divalent inorganic cation homeostasis	0.0251189	1	8
GO	GO:0042476	odontogenesis	0.0251189	1	5
GO	GO:0007369	gastrulation	0.0251189	1	6
GO	GO:0045747	positive regulation of Notch signaling pathway	0.0251189	1	3
GO	GO:1903432	regulation of TORC1 signaling	0.0251189	1	3
GO	GO:0022602	ovulation cycle process	0.0251189	1	3
GO	GO:0032892	positive regulation of organic acid transport	0.0251189	1	3
GO	GO:0032008	positive regulation of TOR signaling	0.0251189	1	3
GO	GO:0008643	carbohydrate transport	0.0251189	1	4
GO	GO:0050803	regulation of synapse structure or activity	0.0251189	1	7
GO	GO:0071695	anatomical structure maturation	0.0251189	1	7
GO	GO:0032956	regulation of actin cytoskeleton organization	0.0251189	1	10
GO	GO:0007156	homophilic cell adhesion via plasma membrane adhesion molecules	0.0251189	1	6
GO	GO:0006497	protein lipidation	0.0251189	1	4
GO	GO:0001656	metanephros development	0.0251189	1	4
GO	GO:0007127	meiosis I	0.0316228	1	5
GO	GO:0007173	epidermal growth factor receptor signaling pathway	0.0316228	1	3
GO	GO:0055081	anion homeostasis	0.0316228	1	3
GO	GO:0097194	execution phase of apoptosis	0.0316228	1	3
GO	GO:0050730	regulation of peptidyl-tyrosine phosphorylation	0.0316228	1	8
GO	GO:0002688	regulation of leukocyte chemotaxis	0.0316228	1	5
GO	GO:0001708	cell fate specification	0.0316228	1	4
GO	GO:0007596	blood coagulation	0.0316228	1	6
GO	GO:0021953	central nervous system neuron differentiation	0.0316228	1	6
GO	GO:0050819	negative regulation of coagulation	0.0316228	1	3
GO	GO:0043687	post-translational protein modification	0.0316228	1	3
GO	GO:0021515	cell differentiation in spinal cord	0.0316228	1	3
GO	GO:0007498	mesoderm development	0.0316228	1	5
GO	GO:0061982	meiosis I cell cycle process	0.0316228	1	5
GO	GO:0030879	mammary gland development	0.0316228	1	5
GO	GO:0098876	vesicle-mediated transport to the plasma membrane	0.0316228	1	5
GO	GO:0051345	positive regulation of hydrolase activity	0.0316228	1	14
GO	GO:1900182	positive regulation of protein localization to nucleus	0.0316228	1	4
GO	GO:0010507	negative regulation of autophagy	0.0316228	1	4
GO	GO:0015698	inorganic anion transport	0.0316228	1	6
GO	GO:0051928	positive regulation of calcium ion transport	0.0316228	1	5
GO	GO:0071214	cellular response to abiotic stimulus	0.0316228	1	9
GO	GO:0104004	cellular response to environmental stimulus	0.0316228	1	9
GO	GO:0045216	cell-cell junction organization	0.0316228	1	6
GO	GO:0006937	regulation of muscle contraction	0.0316228	1	6
GO	GO:0050817	coagulation	0.0316228	1	6
GO	GO:1901879	regulation of protein depolymerization	0.0316228	1	4
GO	GO:1901983	regulation of protein acetylation	0.0316228	1	4
GO	GO:0046889	positive regulation of lipid biosynthetic process	0.0316228	1	4
GO	GO:0035023	regulation of Rho protein signal transduction	0.0316228	1	4
GO	GO:1903793	positive regulation of anion transport	0.0316228	1	3
GO	GO:0006893	Golgi to plasma membrane transport	0.0316228	1	3
GO	GO:0030316	osteoclast differentiation	0.0316228	1	3
GO	GO:0044088	regulation of vacuole organization	0.0316228	1	3
GO	GO:0031348	negative regulation of defense response	0.0316228	1	8
GO	GO:0046700	heterocycle catabolic process	0.0316228	1	9
GO	GO:0006875	cellular metal ion homeostasis	0.0316228	1	9
GO	GO:0070374	positive regulation of ERK1 and ERK2 cascade	0.0316228	1	7
GO	GO:0002573	myeloid leukocyte differentiation	0.0316228	1	5
GO	GO:0015711	organic anion transport	0.0316228	1	9
GO	GO:0048705	skeletal system morphogenesis	0.0316228	1	7
GO	GO:1902930	regulation of alcohol biosynthetic process	0.0316228	1	3
GO	GO:0007599	hemostasis	0.0316228	1	6
GO	GO:0032508	DNA duplex unwinding	0.0316228	1	4
GO	GO:1903035	negative regulation of response to wounding	0.0316228	1	4
GO	GO:0042158	lipoprotein biosynthetic process	0.0316228	1	4
GO	GO:0008406	gonad development	0.0316228	1	7
GO	GO:0072503	cellular divalent inorganic cation homeostasis	0.0316228	1	7
GO	GO:0071363	cellular response to growth factor stimulus	0.0316228	1	12
GO	GO:0030036	actin cytoskeleton organization	0.0316228	1	13
GO	GO:0060627	regulation of vesicle-mediated transport	0.0316228	1	13
GO	GO:0009409	response to cold	0.0316228	1	3
GO	GO:0072132	mesenchyme morphogenesis	0.0316228	1	3
GO	GO:0007140	male meiotic nuclear division	0.0316228	1	3
GO	GO:1990869	cellular response to chemokine	0.0316228	1	4
GO	GO:1990868	response to chemokine	0.0316228	1	4
GO	GO:0034330	cell junction organization	0.0316228	1	12
GO	GO:0043010	camera-type eye development	0.0398107	1	9
GO	GO:0044270	cellular nitrogen compound catabolic process	0.0398107	1	9
GO	GO:0030900	forebrain development	0.0398107	1	10
GO	GO:0110053	regulation of actin filament organization	0.0398107	1	8
GO	GO:0050954	sensory perception of mechanical stimulus	0.0398107	1	6
GO	GO:0010883	regulation of lipid storage	0.0398107	1	3
GO	GO:0030857	negative regulation of epithelial cell differentiation	0.0398107	1	3
GO	GO:0032330	regulation of chondrocyte differentiation	0.0398107	1	3
GO	GO:0051962	positive regulation of nervous system development	0.0398107	1	8
GO	GO:0044265	cellular macromolecule catabolic process	0.0398107	1	17
GO	GO:0030029	actin filament-based process	0.0398107	1	14
GO	GO:0045137	development of primary sexual characteristics	0.0398107	1	7
GO	GO:0009308	amine metabolic process	0.0398107	1	4
GO	GO:0002200	somatic diversification of immune receptors	0.0398107	1	3
GO	GO:0003229	ventricular cardiac muscle tissue development	0.0398107	1	3
GO	GO:0010256	endomembrane system organization	0.0398107	1	13
GO	GO:0043410	positive regulation of MAPK cascade	0.0398107	1	12
GO	GO:0061041	regulation of wound healing	0.0398107	1	5
GO	GO:0014033	neural crest cell differentiation	0.0398107	1	4
GO	GO:0030218	erythrocyte differentiation	0.0398107	1	4
GO	GO:0055076	transition metal ion homeostasis	0.0398107	1	5
GO	GO:0032465	regulation of cytokinesis	0.0398107	1	4
GO	GO:0032088	negative regulation of NF-kappaB transcription factor activity	0.0398107	1	4
GO	GO:0006639	acylglycerol metabolic process	0.0398107	1	4
GO	GO:0000422	autophagy of mitochondrion	0.0398107	1	3
GO	GO:0034204	lipid translocation	0.0398107	1	3
GO	GO:0032835	glomerulus development	0.0398107	1	3
GO	GO:0061726	mitochondrion disassembly	0.0398107	1	3
GO	GO:0048738	cardiac muscle tissue development	0.0398107	1	6
GO	GO:0046883	regulation of hormone secretion	0.0398107	1	7
GO	GO:0097529	myeloid leukocyte migration	0.0398107	1	5
GO	GO:1903321	negative regulation of protein modification by small protein conjugation or removal	0.0398107	1	4
GO	GO:0006638	neutral lipid metabolic process	0.0398107	1	4
GO	GO:0045807	positive regulation of endocytosis	0.0398107	1	4
GO	GO:0032392	DNA geometric change	0.0398107	1	4
GO	GO:0050905	neuromuscular process	0.0398107	1	5
GO	GO:0050433	regulation of catecholamine secretion	0.0398107	1	3
GO	GO:0043388	positive regulation of DNA binding	0.0398107	1	3
GO	GO:0002690	positive regulation of leukocyte chemotaxis	0.0398107	1	4
GO	GO:0060840	artery development	0.0398107	1	4
GO	GO:0045667	regulation of osteoblast differentiation	0.0398107	1	5
GO	GO:0070925	organelle assembly	0.0398107	1	17
GO	GO:0006310	DNA recombination	0.0398107	1	7
GO	GO:0001961	positive regulation of cytokine-mediated signaling pathway	0.0398107	1	3
GO	GO:0051896	regulation of protein kinase B signaling	0.0398107	1	6
GO	GO:0048661	positive regulation of smooth muscle cell proliferation	0.0398107	1	4
GO	GO:0000278	mitotic cell cycle	0.0398107	1	14
GO	GO:0043433	negative regulation of DNA-binding transcription factor activity	0.0398107	1	6
KEGG	hsa04512	ECM-receptor interaction	3.16228e-06		9
KEGG	hsa04810	Regulation of actin cytoskeleton	0.00125893	0.107152	10
KEGG	hsa04510	Focal adhesion	0.00199526	0.107152	9
KEGG	hsa04640	Hematopoietic cell lineage	0.00199526	0.107152	6
KEGG	hsa04015	Rap1 signaling pathway	0.00251189	0.107152	9
KEGG	hsa04270	Vascular smooth muscle contraction	0.00251189	0.107152	7
KEGG	hsa04060	Cytokine-cytokine receptor interaction	0.00251189	0.107152	11
KEGG	hsa05200	Pathways in cancer	0.00251189	0.107152	16
KEGG	hsa04974	Protein digestion and absorption	0.00251189	0.107152	6
KEGG	hsa02010	ABC transporters	0.00316228	0.109648	4
KEGG	hsa04151	PI3K-Akt signaling pathway	0.00398107	0.11749	12
KEGG	hsa04913	Ovarian steroidogenesis	0.00501187	0.144544	4
KEGG	hsa05165	Human papillomavirus infection	0.00501187	0.144544	11
KEGG	hsa04514	Cell adhesion molecules	0.00630957	0.144544	7
KEGG	hsa04911	Insulin secretion	0.00630957	0.144544	5
KEGG	hsa04611	Platelet activation	0.00630957	0.147911	6
KEGG	hsa04926	Relaxin signaling pathway	0.00794328	0.169824	6
KEGG	hsa04136	Autophagy - other	0.01	0.177828	3
KEGG	hsa05414	Dilated cardiomyopathy	0.0125893	0.239883	5
KEGG	hsa04928	Parathyroid hormone synthesis, secretion and action	0.0158489	0.25704	5
KEGG	hsa04622	RIG-I-like receptor signaling pathway	0.0158489	0.263027	4
KEGG	hsa03440	Homologous recombination	0.0158489	0.281838	3
KEGG	hsa05160	Hepatitis C	0.0199526	0.316228	6
KEGG	hsa04662	B cell receptor signaling pathway	0.0251189	0.354813	4
KEGG	hsa05412	Arrhythmogenic right ventricular cardiomyopathy	0.0251189	0.354813	4
KEGG	hsa04672	Intestinal immune network for IgA production	0.0251189	0.354813	3
KEGG	hsa05030	Cocaine addiction	0.0251189	0.354813	3
KEGG	hsa05164	Influenza A	0.0316228	0.354813	6
KEGG	hsa04610	Complement and coagulation cascades	0.0316228	0.354813	4
KEGG	hsa05163	Human cytomegalovirus infection	0.0316228	0.389045	7
KEGG	hsa04380	Osteoclast differentiation	0.0398107	0.398107	5
KEGG	hsa03460	Fanconi anemia pathway	0.0398107	0.398107	3
KEGG	hsa05162	Measles	0.0398107	0.416869	5
KEGG	hsa05215	Prostate cancer	0.0398107	0.436516	4
