# Supplementary material for: The genome of African manatee Trichechus senegalensis reveals secondary adaptation to the aquatic environment
Source: iScience. 2024 Jun 28;27(7):110394. doi: 10.1016/j.isci.2024.110394 (PMC11292518; doi:10.1016/j.isci.2024.110394)
Supplement: Table S12. Annotations of intact LTR-RTs in African manatee and Asian elephant genome, related to Figure 2 [file mmc5.xlsx]

## Sheet: Table S12
Table S12. Annotations of intact LTR-RTs in African manatee and Asian elephant genome, related to Figure 2.
For the African manatee genome.
Scaffold/Chromosome number	Start	End	Category	Motif	TSD	5_TSD	3_TSD	Internal	Identity
Scaffold_1	7250111	7258103	pass	motif:TGCA	TSD:CTGC	7250107..7250110	7258104..7258107	IN:7250241..7257975	0.8828
Scaffold_1	9027470	9036114	pass	motif:TGCA	TSD:CCTC	9027464..9027467	9036115..9036118	IN:9027823..9035760	0.963
Scaffold_1	16566722	16570132	pass	motif:TGCA	TSD:AGCAT	16566717..16566721	16570133..16570137	IN:16567203..16569651	0.9708
Scaffold_1	21357808	21361173	pass	motif:TGCA	TSD:GGGC	21357804..21357807	21361174..21361177	IN:21357917..21361064	0.9065
Scaffold_1	23272931	23277097	pass	motif:TGCA	TSD:GTTGG	23272926..23272930	23277098..23277102	IN:23273248..23276783	0.8754
Scaffold_1	23566031	23570975	pass	motif:TGCA	TSD:AACT	23566025..23566028	23570976..23570979	IN:23566416..23570590	0.9817
Scaffold_1	24207414	24209494	pass	motif:TGCA	TSD:GTTGG	24207409..24207413	24209495..24209499	IN:24207946..24208966	0.9506
Scaffold_1	25737376	25743889	pass	motif:TGCA	TSD:GTCTA	25737371..25737375	25743890..25743894	IN:25737859..25743408	0.9335
Scaffold_1	27887407	27889652	pass	motif:TGCA	TSD:AAGT	27887403..27887406	27889653..27889656	IN:27887682..27889395	0.9922
Scaffold_1	28085478	28091954	pass	motif:TGCA	TSD:CTAGG	28085473..28085477	28091955..28091959	IN:28085952..28091471	0.9662
Scaffold_1	28208938	28210843	pass	motif:TGCA	TSD:CGTAT	28208933..28208937	28210844..28210848	IN:28209416..28210365	0.9242
Scaffold_1	28713941	28720466	pass	motif:TGCA	TSD:GTTGC	28713936..28713940	28720467..28720471	IN:28714423..28719983	0.9544
Scaffold_1	32033433	32037691	pass	motif:TGCA	TSD:CCAAC	32033428..32033432	32037692..32037696	IN:32033799..32037325	1
Scaffold_1	36786770	36793282	pass	motif:TGCA	TSD:GGTGG	36786765..36786769	36793283..36793287	IN:36787253..36792795	0.9462
Scaffold_1	37494721	37496621	pass	motif:TGCA	TSD:CAGGT	37494716..37494720	37496622..37496626	IN:37495204..37496138	0.9586
Scaffold_1	39257329	39264057	pass	motif:TGCA	TSD:CCTTC	39257324..39257328	39264058..39264062	IN:39257937..39263450	0.8944
Scaffold_1	40470638	40474958	pass	motif:TGCA	TSD:ATATA	40470633..40470637	40474959..40474963	IN:40471252..40474350	0.8977
Scaffold_1	44531781	44533591	pass	motif:TGCA	TSD:GGCAG	44531776..44531780	44533592..44533596	IN:44532279..44533095	0.9577
Scaffold_1	45742681	45744804	pass	motif:TGCA	TSD:CCCCA	45742676..45742680	45744805..45744809	IN:45743193..45744293	0.9094
Scaffold_1	49166605	49181493	pass	motif:TGCA	TSD:GGAGG	49166600..49166604	49181494..49181498	IN:49167088..49181011	0.9149
Scaffold_1	51645519	51648311	pass	motif:TGCA	TSD:TCCC	51645515..51645518	51648310..51648313	IN:51645852..51647978	0.9577
Scaffold_1	53484672	53486729	pass	motif:TGCA	TSD:AGGAG	53484667..53484671	53486730..53486734	IN:53485195..53486203	0.9235
Scaffold_1	60926264	60928197	pass	motif:TGCA	TSD:GCATA	60926259..60926263	60928198..60928202	IN:60926751..60927713	0.9212
Scaffold_1	64264931	64266836	pass	motif:TGCA	TSD:GACAC	64264926..64264930	64266837..64266841	IN:64265413..64266354	0.9606
Scaffold_1	64603222	64606305	pass	motif:TGCA	TSD:GTTAC	64603217..64603221	64606306..64606310	IN:64603379..64606148	0.9873
Scaffold_1	64603536	64605180	pass	motif:TGCA	TSD:GCAC	64603532..64603535	64605181..64605184	IN:64603715..64605001	0.8994
Scaffold_1	64880425	64882402	pass	motif:TGCA	TSD:GTATT	64880420..64880424	64882403..64882407	IN:64880906..64881922	0.9396
Scaffold_1	65259354	65261255	pass	motif:TGCA	TSD:TATGG	65259349..65259353	65261256..65261260	IN:65259863..65260750	0.9426
Scaffold_1	70198057	70204308	pass	motif:TGCA	TSD:GTGA	70198053..70198056	70204309..70204312	IN:70198535..70203830	0.9728
Scaffold_1	74593002	74599319	pass	motif:TGCA	TSD:GAAC	74592998..74593001	74599320..74599323	IN:74593699..74598622	0.9813
Scaffold_1	75799478	75804488	pass	motif:TGCA	TSD:AACTG	75799473..75799477	75804489..75804493	IN:75799971..75804001	0.9466
Scaffold_1	79557759	79564419	pass	motif:TGCA	TSD:ACTAT	79557754..79557758	79564420..79564424	IN:79558081..79564097	0.8944
Scaffold_1	84370344	84376858	pass	motif:TGCA	TSD:CTCAG	84370339..84370343	84376859..84376863	IN:84370824..84376376	0.9604
Scaffold_1	97282052	97283921	pass	motif:TGCA	TSD:GATCC	97282047..97282051	97283922..97283926	IN:97282534..97283439	0.9544
Scaffold_1	116117865	116124350	pass	motif:TGCA	TSD:ATGTG	116117860..116117864	116124351..116124355	IN:116118348..116123867	0.9545
Scaffold_1	117271973	117278453	pass	motif:TGCA	TSD:AGAGG	117271968..117271972	117278454..117278458	IN:117272456..117277970	0.9482
Scaffold_1	117504169	117510162	pass	motif:TGCA	TSD:CAGT	117504163..117504166	117510163..117510166	IN:117504556..117509775	0.9532
Scaffold_1	118795196	118797875	pass	motif:TGCA	TSD:TATTA	118795191..118795195	118797876..118797880	IN:118795298..118797773	0.9706
Scaffold_1	119203923	119210337	pass	motif:TGCA	TSD:CATTG	119203918..119203922	119210338..119210342	IN:119204408..119209852	0.8887
Scaffold_1	119283664	119290168	pass	motif:TGAG	TSD:TGAGT	119283659..119283663	119290169..119290173	IN:119284094..119289754	0.9564
Scaffold_1	123725262	123727263	pass	motif:TGCA	TSD:AAAAG	123725257..123725261	123727264..123727268	IN:123725741..123726784	0.954
Scaffold_1	139592509	139594507	pass	motif:TGCA	TSD:ACCAG	139592504..139592508	139594508..139594512	IN:139592992..139594021	0.9441
Scaffold_1	142722715	142729205	pass	motif:TGCA	TSD:GTGCC	142722710..142722714	142729206..142729210	IN:142723195..142728722	0.9375
Scaffold_1	145423207	145429702	pass	motif:TGCA	TSD:GTATG	145423202..145423206	145429703..145429707	IN:145423680..145429219	0.9208
Scaffold_1	147469268	147477882	pass	motif:TGAA	TSD:TGAGA	147469263..147469267	147477883..147477887	IN:147469651..147477499	0.9712
Scaffold_1	152814050	152817376	pass	motif:TGCA	TSD:GACAG	152814045..152814049	152817377..152817381	IN:152814547..152816897	0.9102
Scaffold_1	157463313	157467698	pass	motif:TGCA	TSD:AACAA	157463308..157463312	157467699..157467703	IN:157463795..157467234	0.9224
Scaffold_1	167991851	167993589	pass	motif:TGCA	TSD:CCCCT	167991846..167991850	167993590..167993594	IN:167992331..167993110	0.9603
Scaffold_1	169447576	169452741	pass	motif:TGCA	TSD:CATAT	169447571..169447575	169452742..169452746	IN:169447931..169452381	0.9661
Scaffold_1	174634410	174636471	pass	motif:TGCA	TSD:ATCAC	174634405..174634409	174636472..174636476	IN:174634918..174635971	0.9337
Scaffold_1	175183797	175190961	pass	motif:TGCA	TSD:AGAAA	175183792..175183796	175190962..175190966	IN:175184315..175190447	0.8869
Scaffold_1	179710601	179712586	pass	motif:TGCA	TSD:GCTCC	179710596..179710600	179712587..179712591	IN:179711084..179712103	0.9337
Scaffold_1	186946726	186948843	pass	motif:TGCA	TSD:CTGGT	186946721..186946725	186948844..186948848	IN:186947231..186948334	0.9464
Scaffold_1	193673961	193676074	pass	motif:TGTA	TSD:ACACA	193673956..193673960	193676075..193676079	IN:193674467..193675566	0.8757
Scaffold_1	198122345	198126326	pass	motif:TGCA	TSD:NA	..	..	IN:198122707..198125964	0.9613
Scaffold_1	200607026	200613515	pass	motif:TGCA	TSD:GGTGG	200607021..200607025	200613516..200613520	IN:200607511..200613030	0.9068
Scaffold_1	201461629	201463657	pass	motif:TGCA	TSD:GTGGC	201461624..201461628	201463658..201463662	IN:201462135..201463163	0.9231
Scaffold_1	201819765	201826274	pass	motif:TGCA	TSD:TTTAT	201819760..201819764	201826275..201826279	IN:201820248..201825789	0.9482
Scaffold_1	202760878	202767353	pass	motif:TGCA	TSD:GGCAC	202760873..202760877	202767354..202767358	IN:202761361..202766864	0.9172
Scaffold_1	207559622	207566083	pass	motif:TGCA	TSD:AAAGG	207559617..207559621	207566084..207566088	IN:207560107..207565588	0.9629
Scaffold_1	208036157	208038253	pass	motif:TGCA	TSD:GGTCT	208036152..208036156	208038254..208038258	IN:208036682..208037729	0.9656
Scaffold_1	210807329	210813749	pass	motif:TGCA	TSD:GATGC	210807324..210807328	210813750..210813754	IN:210807812..210813269	0.9417
Scaffold_1	218041458	218043428	pass	motif:TGCA	TSD:CTTTT	218041453..218041457	218043429..218043433	IN:218041942..218042944	0.9213
Scaffold_1	225591010	225597518	pass	motif:TGCA	TSD:GATGG	225591005..225591009	225597519..225597523	IN:225591492..225597036	0.9439
Scaffold_1	228117176	228119041	pass	motif:TGCA	TSD:GAGCC	228117171..228117175	228119042..228119046	IN:228117657..228118562	0.9562
Scaffold_1	228312021	228318517	pass	motif:TGCA	TSD:GTGGC	228312016..228312020	228318518..228318522	IN:228312505..228318034	0.9648
Scaffold_10	7526295	7528301	pass	motif:TGCA	TSD:AGCTC	7526290..7526294	7528302..7528306	IN:7526774..7527820	0.9079
Scaffold_10	17792712	17797673	pass	motif:TGCA	TSD:TTTC	17792708..17792711	17797674..17797677	IN:17793215..17797169	0.9321
Scaffold_10	18260532	18262494	pass	motif:TGCA	TSD:GTGC	18260528..18260531	18262495..18262498	IN:18260997..18262034	0.9326
Scaffold_10	30249055	30251069	pass	motif:TGCA	TSD:GTAGA	30249050..30249054	30251070..30251074	IN:30249538..30250586	0.9295
Scaffold_10	33649800	33663324	pass	motif:TAAA	TSD:GGAAA	33649795..33649799	33663325..33663329	IN:33650139..33662986	0.9258
Scaffold_10	33781934	33788452	pass	motif:TGCA	TSD:CACAC	33781929..33781933	33788453..33788457	IN:33782414..33787969	0.9479
Scaffold_10	35193926	35196813	pass	motif:TGCA	TSD:ACGGG	35193921..35193925	35196814..35196818	IN:35194410..35196331	0.9439
Scaffold_10	49580247	49586740	pass	motif:TGCA	TSD:CAGGT	49580242..49580246	49586741..49586745	IN:49580723..49586268	0.9384
Scaffold_10	54536897	54538885	pass	motif:TGCA	TSD:CTCTT	54536892..54536896	54538886..54538890	IN:54537381..54538403	0.9293
Scaffold_10	55543406	55551967	pass	motif:TTCA	TSD:GTCCA	55543401..55543405	55551968..55551972	IN:55543790..55551604	0.9751
Scaffold_10	63763607	63770090	pass	motif:TGCA	TSD:ATCAC	63763602..63763606	63770091..63770095	IN:63764084..63769608	0.9454
Scaffold_10	69030464	69036937	pass	motif:TGCA	TSD:CTATG	69030459..69030463	69036938..69036942	IN:69030947..69036454	0.9814
Scaffold_10	75719865	75721822	pass	motif:TGCA	TSD:CCTTC	75719860..75719864	75721823..75721827	IN:75720323..75721342	0.9363
Scaffold_10	79161356	79163527	pass	motif:TGCA	TSD:TAACC	79161351..79161355	79163528..79163532	IN:79161870..79163012	0.93
Scaffold_10	82340876	82343413	pass	motif:TACA	TSD:TTGTT	82340871..82340875	82343414..82343418	IN:82341003..82343286	0.9844
Scaffold_10	86885776	86892218	pass	motif:TGCA	TSD:CTCTT	86885771..86885775	86892219..86892223	IN:86886257..86891731	0.9605
Scaffold_10	88197421	88199421	pass	motif:TGCA	TSD:CAGTT	88197416..88197420	88199422..88199426	IN:88197901..88198947	0.9515
Scaffold_10	94243538	94247677	pass	motif:TTCA	TSD:ACCTT	94243533..94243537	94247678..94247682	IN:94243945..94247270	0.9557
Scaffold_10	99057618	99060088	pass	motif:TGCA	TSD:CTCAC	99057613..99057617	99060089..99060093	IN:99058123..99059583	0.9545
Scaffold_10	114782723	114784717	pass	motif:TGTA	TSD:GATGA	114782718..114782722	114784718..114784722	IN:114783189..114784249	0.927
Scaffold_11	11220158	11228693	pass	motif:TGCA	TSD:ATGC	11220152..11220155	11228694..11228697	IN:11220545..11228306	0.9688
Scaffold_11	14733731	14737075	pass	motif:TGCA	TSD:GACA	14733727..14733730	14737076..14737079	IN:14733874..14736932	0.965
Scaffold_11	32839697	32841788	pass	motif:TGCA	TSD:CCCCT	32839692..32839696	32841789..32841793	IN:32840225..32841260	0.9811
Scaffold_11	33191339	33193826	pass	motif:TGCA	TSD:CATA	33191335..33191338	33193827..33193830	IN:33191447..33193718	0.9537
Scaffold_11	43858364	43866886	pass	motif:TGCA	TSD:CCGA	43858358..43858361	43866887..43866890	IN:43858718..43866532	0.9773
Scaffold_11	46387702	46389754	pass	motif:TGCA	TSD:CTGGG	46387697..46387701	46389755..46389759	IN:46388218..46389237	0.934
Scaffold_11	49236927	49252432	pass	motif:TGCA	TSD:GAAT	49236923..49236926	49252433..49252436	IN:49237446..49251923	0.9087
Scaffold_11	58646015	58648022	pass	motif:TGCA	TSD:CTGTG	58646010..58646014	58648023..58648027	IN:58646492..58647538	0.9664
Scaffold_11	58782519	58791067	pass	motif:TGCA	TSD:NA	..	..	IN:58782881..58790705	0.9641
Scaffold_11	59820586	59824123	pass	motif:TGCA	TSD:AGTA	59820582..59820585	59824122..59824125	IN:59820973..59823736	0.9662
Scaffold_11	62553268	62559781	pass	motif:TGCA	TSD:CTTGG	62553263..62553267	62559782..62559786	IN:62553755..62559290	0.9138
Scaffold_11	64114376	64116544	pass	motif:TGCA	TSD:ATGGG	64114371..64114375	64116545..64116549	IN:64114881..64116041	0.9002
Scaffold_11	72546008	72548077	pass	motif:TGCA	TSD:GAAGT	72546003..72546007	72548078..72548082	IN:72546519..72547562	0.8935
Scaffold_11	73187158	73194036	pass	motif:TGCA	TSD:TGTT	73187154..73187157	73194037..73194040	IN:73187853..73193338	0.9755
Scaffold_11	74222884	74231313	pass	motif:TGAA	TSD:TACCT	74222879..74222883	74231314..74231318	IN:74223253..74230952	0.9667
Scaffold_11	82105752	82111574	pass	motif:TGAC	TSD:TACTC	82105747..82105751	82111573..82111577	IN:82106389..82110937	0.9686
Scaffold_11	83684692	83688964	pass	motif:TGCA	TSD:GGCAT	83684687..83684691	83688965..83688969	IN:83685058..83688598	0.9973
Scaffold_11	84551257	84557776	pass	motif:TGCA	TSD:CTTCT	84551252..84551256	84557777..84557781	IN:84551740..84557293	0.9503
Scaffold_11	84755675	84762182	pass	motif:TGCA	TSD:GTTGG	84755670..84755674	84762183..84762187	IN:84756158..84761700	0.9376
Scaffold_11	89992457	89996757	pass	motif:TGTA	TSD:GTAAC	89992452..89992456	89996758..89996762	IN:89992674..89996529	0.9178
Scaffold_11	91746074	91752564	pass	motif:TGCA	TSD:GTGTG	91746069..91746073	91752565..91752569	IN:91746557..91752080	0.9296
Scaffold_11	92165240	92171525	pass	motif:TGCA	TSD:ACAG	92165236..92165239	92171526..92171529	IN:92165838..92170908	0.9264
Scaffold_11	99217097	99223071	pass	motif:TGAC	TSD:TACTT	99217092..99217096	99223070..99223074	IN:99217509..99222659	0.9586
Scaffold_11	104343343	104350379	pass	motif:TTCA	TSD:CTTTA	104343338..104343342	104350380..104350384	IN:104343696..104350026	0.983
Scaffold_11	106163418	106165150	pass	motif:TGCA	TSD:ATTT	106163414..106163417	106165151..106165154	IN:106163627..106164942	0.9034
Scaffold_11	112403944	112410454	pass	motif:TGCA	TSD:CATT	112403940..112403943	112410455..112410458	IN:112404423..112409971	0.952
Scaffold_11	117405025	117411549	pass	motif:TGCA	TSD:GCCGT	117405020..117405024	117411550..117411554	IN:117405508..117411066	0.9524
Scaffold_12	7277839	7279828	pass	motif:TGCA	TSD:GTAGG	7277834..7277838	7279829..7279833	IN:7278320..7279353	0.9495
Scaffold_12	7335677	7337687	pass	motif:TGCA	TSD:ATCCC	7335672..7335676	7337688..7337692	IN:7336158..7337206	0.9543
Scaffold_12	21146976	21153480	pass	motif:TGCA	TSD:CCTAG	21146971..21146975	21153481..21153485	IN:21147461..21152997	0.9441
Scaffold_12	26830195	26832013	pass	motif:TGCC	TSD:CTGTC	26830190..26830194	26832014..26832018	IN:26830580..26831632	0.9031
Scaffold_12	27944014	27951011	pass	motif:TGCA	TSD:CTCTT	27944009..27944013	27951012..27951016	IN:27944496..27950527	0.9253
Scaffold_12	32790430	32792441	pass	motif:TGCA	TSD:AGTAT	32790425..32790429	32792442..32792446	IN:32790910..32791961	0.9604
Scaffold_12	33377402	33382876	pass	motif:TGCA	TSD:CATT	33377398..33377401	33382877..33382880	IN:33377892..33382386	0.9143
Scaffold_12	33887735	33895157	pass	motif:TGCA	TSD:GTGA	33887731..33887734	33895158..33895161	IN:33888253..33894638	0.9072
Scaffold_12	46180057	46185419	pass	motif:TGCA	TSD:CTTT	46180053..46180056	46185418..46185421	IN:46180395..46185081	0.9792
Scaffold_12	54757917	54765629	pass	motif:TGCA	TSD:CCCCC	54757912..54757916	54765630..54765634	IN:54758401..54765155	0.9051
Scaffold_12	60710254	60712258	pass	motif:TGCA	TSD:GAGGT	60710249..60710253	60712259..60712263	IN:60710728..60711780	0.9619
Scaffold_12	63698558	63700593	pass	motif:TGCA	TSD:GGTT	63698554..63698557	63700594..63700597	IN:63699055..63700103	0.9407
Scaffold_12	65009811	65011825	pass	motif:TGCA	TSD:GTCA	65009807..65009810	65011826..65011829	IN:65010290..65011347	0.9623
Scaffold_12	65823303	65830128	pass	motif:TGCA	TSD:CTGAC	65823298..65823302	65830129..65830133	IN:65823946..65829480	0.9378
Scaffold_12	66796082	66805679	pass	motif:TGCA	TSD:GAAG	66796078..66796081	66805680..66805683	IN:66796586..66805175	0.9841
Scaffold_12	68441731	68443895	pass	motif:TGCA	TSD:TTACC	68441726..68441730	68443896..68443900	IN:68442292..68443339	0.9478
Scaffold_12	72816228	72818221	pass	motif:TGCA	TSD:AACAC	72816223..72816227	72818222..72818226	IN:72816707..72817740	0.9415
Scaffold_12	72831156	72833260	pass	motif:TGCA	TSD:TGGG	72831152..72831155	72833261..72833264	IN:72831334..72833082	1
Scaffold_12	74870981	74873037	pass	motif:TGCA	TSD:CCCAT	74870976..74870980	74873038..74873042	IN:74871506..74872513	0.9771
Scaffold_12	75021212	75023303	pass	motif:TGCA	TSD:GAGAC	75021207..75021211	75023304..75023308	IN:75021736..75022779	0.9847
Scaffold_12	76187144	76190736	pass	motif:TGCA	TSD:CAAT	76187138..76187141	76190737..76190740	IN:76187532..76190350	0.9505
Scaffold_12	78334532	78343091	pass	motif:TGCA	TSD:NA	..	..	IN:78334897..78342726	0.9671
Scaffold_12	81395380	81399471	pass	motif:TGCA	TSD:ATCT	81395374..81395377	81399472..81399475	IN:81395749..81399088	0.9698
Scaffold_12	88771022	88777450	pass	motif:TGCA	TSD:ATCA	88771018..88771021	88777451..88777454	IN:88771225..88777247	0.9064
Scaffold_13	2738547	2741141	pass	motif:TGCA	TSD:GCAGT	2738542..2738546	2741142..2741146	IN:2739045..2740653	0.9344
Scaffold_13	9334934	9342108	pass	motif:TGCA	TSD:CAAGT	9334929..9334933	9342109..9342113	IN:9335540..9341501	0.9191
Scaffold_13	19072186	19074190	pass	motif:TGCA	TSD:GTATA	19072181..19072185	19074191..19074195	IN:19072663..19073711	0.9476
Scaffold_13	20885672	20889764	pass	motif:TTCA	TSD:ATGAT	20885667..20885671	20889765..20889769	IN:20886039..20889397	0.9891
Scaffold_13	34301400	34307859	pass	motif:TGCA	TSD:GGTGA	34301395..34301399	34307860..34307864	IN:34301882..34307388	0.9512
Scaffold_13	35539461	35545957	pass	motif:TGCA	TSD:ACCCC	35539456..35539460	35545958..35545962	IN:35539946..35545475	0.9461
Scaffold_13	55072107	55078621	pass	motif:TGCA	TSD:GAAGG	55072102..55072106	55078622..55078626	IN:55072588..55078140	0.9605
Scaffold_13	70454253	70455735	pass	motif:TGCA	TSD:GCT	70454250..70454252	70455736..70455738	IN:70454450..70455538	0.9949
Scaffold_13	70549606	70555072	pass	motif:TGAT	TSD:TACCT	70549601..70549605	70555073..70555077	IN:70549974..70554704	0.9401
Scaffold_13	72225749	72232250	pass	motif:TGCA	TSD:AAGGC	72225744..72225748	72232251..72232255	IN:72226232..72231767	0.9607
Scaffold_13	84601075	84607457	pass	motif:TGCA	TSD:AGAAC	84601070..84601074	84607458..84607462	IN:84601488..84607044	0.9831
Scaffold_13	85893337	85901615	pass	motif:TGCA	TSD:TCTG	85893333..85893336	85901616..85901619	IN:85893817..85901137	0.9055
Scaffold_13	86210513	86216968	pass	motif:TGCA	TSD:AATGG	86210508..86210512	86216969..86216973	IN:86210978..86216499	0.9463
Scaffold_13	93701356	93705564	pass	motif:TGCA	TSD:ACAT	93701352..93701355	93705565..93705568	IN:93701510..93705406	0.987
Scaffold_13	96577962	96580868	pass	motif:TGCA	TSD:CCATG	96577957..96577961	96580869..96580873	IN:96578484..96580346	0.8736
Scaffold_13	96694484	96696460	pass	motif:TGCA	TSD:GCAGG	96694479..96694483	96696461..96696465	IN:96694963..96695978	0.9415
Scaffold_13	106147280	106153642	pass	motif:TGCA	TSD:ATATC	106147275..106147279	106153643..106153647	IN:106147763..106153159	0.9669
Scaffold_14	3715659	3717646	pass	motif:TGCA	TSD:GATGG	3715654..3715658	3717647..3717651	IN:3716138..3717186	0.9368
Scaffold_14	10680816	10682027	pass	motif:TGCA	TSD:AAG	10680813..10680815	10682028..10682030	IN:10680948..10681895	0.9538
Scaffold_14	22391983	22393957	pass	motif:TGCA	TSD:GACAG	22391978..22391982	22393958..22393962	IN:22392447..22393472	0.9438
Scaffold_14	28009783	28018115	pass	motif:TGCA	TSD:GAAC	28009779..28009782	28018116..28018119	IN:28010394..28017518	0.9279
Scaffold_14	29119558	29128272	pass	motif:TGAC	TSD:GGCAC	29119553..29119557	29128271..29128275	IN:29119924..29127888	0.9392
Scaffold_14	33544371	33549589	pass	motif:TTAC	TSD:ATTTA	33544366..33544370	33549589..33549593	IN:33544752..33549210	0.9815
Scaffold_14	43952690	43954930	pass	motif:TGCA	TSD:ATACT	43952685..43952689	43954931..43954935	IN:43953200..43954405	0.8784
Scaffold_14	44484494	44486511	pass	motif:TGCA	TSD:GGGAC	44484489..44484493	44486512..44486516	IN:44484977..44486033	0.9266
Scaffold_14	44992953	44994999	pass	motif:TGCA	TSD:GTCAT	44992948..44992952	44995000..44995004	IN:44993444..44994506	0.9102
Scaffold_14	47549254	47557691	pass	motif:TGCA	TSD:NA	..	..	IN:47549566..47557401	0.9517
Scaffold_14	52841476	52845983	pass	motif:TGCA	TSD:NA	..	..	IN:52841835..52845624	0.9582
Scaffold_14	57370028	57372924	pass	motif:TGCA	TSD:CCATC	57370023..57370027	57372925..57372929	IN:57370438..57372511	0.8883
Scaffold_14	59702649	59704674	pass	motif:TGCA	TSD:AGGCA	59702644..59702648	59704675..59704679	IN:59703129..59704193	0.9541
Scaffold_14	61370576	61372480	pass	motif:TGCA	TSD:TAGAC	61370571..61370575	61372481..61372485	IN:61371058..61371999	0.9708
Scaffold_14	65221563	65223483	pass	motif:TGCA	TSD:TAACC	65221558..65221562	65223484..65223488	IN:65222044..65222999	0.9188
Scaffold_14	65928117	65939550	pass	motif:TGCA	TSD:GGCAC	65928112..65928116	65939551..65939555	IN:65928395..65939273	0.9386
Scaffold_14	72224911	72231427	pass	motif:TGCA	TSD:GCACC	72224906..72224910	72231428..72231432	IN:72225390..72230944	0.9812
Scaffold_14	73505562	73507637	pass	motif:TGCA	TSD:AAGCC	73505557..73505561	73507638..73507642	IN:73506085..73507111	0.9176
Scaffold_14	74685051	74688558	pass	motif:TGCA	TSD:TAAC	74685047..74685050	74688557..74688560	IN:74685442..74688171	0.987
Scaffold_14	89431504	89438534	pass	motif:TGCA	TSD:TTTG	89431500..89431503	89438535..89438538	IN:89431864..89438172	0.9638
Scaffold_15	3882910	3884927	pass	motif:TGCA	TSD:GCTAG	3882905..3882909	3884928..3884932	IN:3883393..3884445	0.9038
Scaffold_15	19454331	19460176	pass	motif:TGCA	TSD:TGTT	19454327..19454330	19460177..19460180	IN:19454473..19460036	0.9643
Scaffold_15	24587470	24590752	pass	motif:TGCA	TSD:NA	..	..	IN:24587822..24590400	0.9574
Scaffold_15	30269139	30271059	pass	motif:TGCA	TSD:GGAGC	30269134..30269138	30271060..30271064	IN:30269650..30270546	0.8907
Scaffold_15	42284389	42290888	pass	motif:TGCA	TSD:GTCTG	42284384..42284388	42290889..42290893	IN:42284863..42290406	0.9234
Scaffold_15	44758720	44765243	pass	motif:TGCA	TSD:CCCTG	44758715..44758719	44765244..44765248	IN:44759209..44764764	0.952
Scaffold_15	45975219	45981703	pass	motif:TGCA	TSD:GTGAT	45975214..45975218	45981704..45981708	IN:45975704..45981218	0.9258
Scaffold_15	47010182	47016668	pass	motif:TGCA	TSD:GATGG	47010177..47010181	47016669..47016673	IN:47010665..47016185	0.9501
Scaffold_15	47378614	47381649	pass	motif:TGCA	TSD:GACAG	47378609..47378613	47381650..47381654	IN:47379130..47381130	0.9302
Scaffold_15	47506223	47512747	pass	motif:TGCA	TSD:TTTAC	47506218..47506222	47512748..47512752	IN:47506705..47512264	0.9502
Scaffold_15	47859545	47866069	pass	motif:TGCA	TSD:TTTAC	47859540..47859544	47866070..47866074	IN:47860027..47865586	0.9523
Scaffold_15	49105382	49111888	pass	motif:TGCA	TSD:GATGG	49105377..49105381	49111889..49111893	IN:49105865..49111406	0.95
Scaffold_15	49438019	49441014	pass	motif:TGCA	TSD:GACAG	49438014..49438018	49441015..49441019	IN:49438535..49440495	0.9282
Scaffold_15	49565837	49572359	pass	motif:TGCA	TSD:TTTAC	49565832..49565836	49572360..49572364	IN:49566319..49571876	0.9502
Scaffold_15	50039960	50046483	pass	motif:TGCA	TSD:TTTAC	50039955..50039959	50046484..50046488	IN:50040442..50046000	0.9585
Scaffold_15	50425093	50427095	pass	motif:TGCA	TSD:GACAG	50425088..50425092	50427096..50427100	IN:50425609..50426576	0.9399
Scaffold_15	50872731	50881140	pass	motif:TGAA	TSD:CCAAA	50872726..50872730	50881141..50881145	IN:50873096..50880774	0.9643
Scaffold_15	52902788	52909570	pass	motif:TGCA	TSD:CCTC	52902784..52902787	52909571..52909574	IN:52903269..52909066	0.9397
Scaffold_15	64553405	64562030	pass	motif:TGCA	TSD:GGCC	64553399..64553402	64562031..64562034	IN:64553790..64561645	0.9478
Scaffold_15	65992048	66004118	pass	motif:TGAA	TSD:TGTCA	65992043..65992047	66004119..66004123	IN:65992161..66004001	0.9189
Scaffold_15	67490646	67492738	pass	motif:TGCA	TSD:GGCAT	67490641..67490645	67492739..67492743	IN:67491170..67492213	0.9618
Scaffold_15	69745902	69747914	pass	motif:TGCA	TSD:AGTGC	69745897..69745901	69747915..69747919	IN:69746390..69747427	0.922
Scaffold_15	72825960	72827965	pass	motif:TGCA	TSD:AGGGG	72825955..72825959	72827966..72827970	IN:72826442..72827481	0.9543
Scaffold_15	75466582	75472492	pass	motif:TGCA	TSD:ACCAC	75466577..75466581	75472493..75472497	IN:75467065..75472009	0.9689
Scaffold_15	77964816	77966922	pass	motif:TGCA	TSD:AATAC	77964811..77964815	77966923..77966927	IN:77965352..77966385	0.929
Scaffold_15	80689362	80691365	pass	motif:TGCA	TSD:CCATT	80689357..80689361	80691366..80691370	IN:80689846..80690881	0.9545
Scaffold_16	4835733	4838220	pass	motif:TGCA	TSD:GGC	4835730..4835732	4838221..4838223	IN:4835934..4838017	0.935
Scaffold_16	5266774	5273292	pass	motif:TGCA	TSD:ATCCC	5266769..5266773	5273293..5273297	IN:5267255..5272808	0.9521
Scaffold_16	12172760	12179281	pass	motif:TGCA	TSD:GGGAC	12172755..12172759	12179282..12179286	IN:12173243..12178798	0.9503
Scaffold_16	23459630	23464883	pass	motif:TGAC	TSD:TGCTC	23459625..23459629	23464882..23464886	IN:23460004..23464518	0.944
Scaffold_16	24896514	24901900	pass	motif:TGAG	TSD:AAAAT	24896509..24896513	24901901..24901905	IN:24896881..24901533	0.9674
Scaffold_16	24896515	24901901	pass	motif:TTCA	TSD:GAAAA	24896510..24896514	24901902..24901906	IN:24896882..24901534	0.9672
Scaffold_16	33501877	33508727	pass	motif:TGCA	TSD:NA	..	..	IN:33502242..33508364	0.9835
Scaffold_16	36517279	36526006	pass	motif:TGCA	TSD:TACC	36517275..36517278	36526005..36526008	IN:36517631..36525650	0.9629
Scaffold_16	36529417	36531466	pass	motif:TGCA	TSD:CCAAC	36529412..36529416	36531467..36531471	IN:36529940..36530939	0.9406
Scaffold_16	36541701	36545307	pass	motif:TGAG	TSD:CTAGA	36541696..36541700	36545308..36545312	IN:36542083..36544926	0.9553
Scaffold_16	37156175	37158220	pass	motif:TGCA	TSD:TTCAA	37156170..37156174	37158221..37158225	IN:37156673..37157717	0.9492
Scaffold_16	49056405	49059322	pass	motif:TGCA	TSD:CTAAG	49056400..49056404	49059323..49059327	IN:49056888..49058844	0.9456
Scaffold_16	50712749	50719232	pass	motif:TGCA	TSD:CAACC	50712744..50712748	50719233..50719237	IN:50713232..50718749	0.9129
Scaffold_16	55163374	55170798	pass	motif:TGCA	TSD:CTA	55163371..55163373	55170799..55170801	IN:55163492..55170681	0.913
Scaffold_16	59535857	59537750	pass	motif:TGCA	TSD:ATGTG	59535852..59535856	59537751..59537755	IN:59536334..59537270	0.9539
Scaffold_16	62403430	62408552	pass	motif:TGAA	TSD:CTAAG	62403425..62403429	62408553..62408557	IN:62403736..62408246	0.9443
Scaffold_16	62938816	62945335	pass	motif:TGCA	TSD:CCATA	62938811..62938815	62945336..62945340	IN:62939299..62944850	0.9689
Scaffold_16	62952111	62957946	pass	motif:TGCA	TSD:AACAG	62952106..62952110	62957947..62957951	IN:62952463..62957594	0.9403
Scaffold_16	82898914	82901003	pass	motif:TGCA	TSD:CATGC	82898909..82898913	82901004..82901008	IN:82899439..82900480	0.9637
Scaffold_17	3554716	3561871	pass	motif:TTCA	TSD:CTTTA	3554711..3554715	3561872..3561876	IN:3555095..3561488	0.9392
Scaffold_17	7051671	7060333	pass	motif:TGCA	TSD:GTGG	7051665..7051668	7060334..7060337	IN:7052035..7059971	0.95
Scaffold_17	13647629	13654147	pass	motif:TGCA	TSD:AAGAG	13647624..13647628	13654148..13654152	IN:13648113..13653664	0.9213
Scaffold_17	15985914	15992359	pass	motif:TGCA	TSD:CTGGG	15985909..15985913	15992360..15992364	IN:15986386..15991884	0.9682
Scaffold_17	21687448	21689544	pass	motif:TGCA	TSD:GTCCT	21687443..21687447	21689545..21689549	IN:21687972..21689019	0.9542
Scaffold_17	22310751	22317268	pass	motif:TGCA	TSD:GTTAC	22310746..22310750	22317269..22317273	IN:22311236..22316782	0.936
Scaffold_17	23575857	23577733	pass	motif:TGCA	TSD:CCCTG	23575852..23575856	23577734..23577738	IN:23576338..23577253	0.9436
Scaffold_17	27283169	27291022	pass	motif:TGCA	TSD:TTAT	27283165..27283168	27291023..27291026	IN:27283683..27290506	0.9318
Scaffold_17	27827902	27834427	pass	motif:TGCA	TSD:TCTGC	27827897..27827901	27834428..27834432	IN:27828387..27833943	0.9503
Scaffold_17	29339630	29353985	pass	motif:TTCA	TSD:TAAAA	29339625..29339629	29353986..29353990	IN:29339958..29353635	0.9572
Scaffold_17	33665441	33671926	pass	motif:TGCA	TSD:GTACC	33665436..33665440	33671927..33671931	IN:33665924..33671469	0.9187
Scaffold_17	34322231	34324145	pass	motif:TGCA	TSD:GGTAC	34322226..34322230	34324146..34324150	IN:34322710..34323666	0.9372
Scaffold_17	34422045	34428548	pass	motif:TGCA	TSD:GAAGT	34422040..34422044	34428549..34428553	IN:34422519..34428065	0.9586
Scaffold_17	55700921	55702908	pass	motif:TGCA	TSD:CTCAT	55700916..55700920	55702909..55702913	IN:55701403..55702428	0.9561
Scaffold_17	57377890	57383310	pass	motif:TGCA	TSD:ATGCC	57377885..57377889	57383311..57383315	IN:57378381..57382827	0.9441
Scaffold_18	716781	718962	pass	motif:TGCA	TSD:GTATC	716776..716780	718963..718967	IN:717344..718394	0.8897
Scaffold_18	975976	982119	pass	motif:TGCA	TSD:CCTCC	975971..975975	982120..982124	IN:976456..981636	0.9187
Scaffold_18	2139750	2141048	pass	motif:TGGA	TSD:ATTTA	2139745..2139749	2141049..2141053	IN:2139975..2140823	0.969
Scaffold_18	6652566	6654596	pass	motif:TGCA	TSD:CTTAC	6652561..6652565	6654597..6654601	IN:6653051..6654115	0.9271
Scaffold_18	30336321	30342849	pass	motif:TGCA	TSD:GTCAC	30336316..30336320	30342850..30342854	IN:30336800..30342368	0.9061
Scaffold_18	30954205	30956182	pass	motif:TGCA	TSD:CTAGA	30954200..30954204	30956183..30956187	IN:30954664..30955729	0.9602
Scaffold_18	37677874	37679879	pass	motif:TGCA	TSD:GTAGG	37677869..37677873	37679880..37679884	IN:37678353..37679398	0.9395
Scaffold_18	41029810	41031790	pass	motif:TGCA	TSD:CCACC	41029805..41029809	41031791..41031795	IN:41030289..41031316	0.9239
Scaffold_18	49149464	49155957	pass	motif:TGCA	TSD:GTATT	49149459..49149463	49155958..49155962	IN:49149947..49155472	0.9565
Scaffold_18	58923091	58929607	pass	motif:TGCA	TSD:GAGTG	58923086..58923090	58929608..58929612	IN:58923575..58929124	0.9524
Scaffold_18	59030789	59037301	pass	motif:TGCA	TSD:GGAGC	59030784..59030788	59037302..59037306	IN:59031276..59036818	0.942
Scaffold_18	71886707	71891018	pass	motif:TGAA	TSD:ATAAG	71886702..71886706	71891019..71891023	IN:71887122..71890603	0.9516
Scaffold_19	3428718	3430821	pass	motif:TGCA	TSD:CTGT	3428714..3428717	3430822..3430825	IN:3428846..3430693	0.8828
Scaffold_19	4620670	4629070	pass	motif:TTAC	TSD:ACCTC	4620665..4620669	4629070..4629074	IN:4621024..4628717	0.9602
Scaffold_19	18943455	18945592	pass	motif:TGCA	TSD:ATGA	18943451..18943454	18945593..18945596	IN:18943599..18945456	0.9714
Scaffold_19	22853950	22859593	pass	motif:TGCA	TSD:TTCT	22853946..22853949	22859594..22859597	IN:22854091..22859461	0.9254
Scaffold_19	28848021	28854542	pass	motif:TGCA	TSD:GAGCC	28848016..28848020	28854543..28854547	IN:28848504..28854056	0.913
Scaffold_19	30887890	30889791	pass	motif:TGCA	TSD:CCAAG	30887885..30887889	30889792..30889796	IN:30888374..30889308	0.9586
Scaffold_19	37174624	37183447	pass	motif:TGCA	TSD:NA	..	..	IN:37175033..37183039	0.9583
Scaffold_19	37849007	37855494	pass	motif:TGCA	TSD:CCTAC	37849002..37849006	37855495..37855499	IN:37849490..37855011	0.9482
Scaffold_19	37888436	37896571	pass	motif:TTAC	TSD:AAGAG	37888431..37888435	37896571..37896575	IN:37888802..37896205	0.937
Scaffold_19	38433288	38442110	pass	motif:TGCA	TSD:NA	..	..	IN:38433696..38441702	0.9681
Scaffold_19	43288453	43292601	pass	motif:TGAA	TSD:AAAGT	43288448..43288452	43292602..43292606	IN:43288838..43292216	0.9349
Scaffold_19	47464660	47466629	pass	motif:TGCA	TSD:GGTGG	47464655..47464659	47466630..47466634	IN:47465140..47466144	0.9602
Scaffold_19	48739500	48745944	pass	motif:TGCA	TSD:AGGGT	48739495..48739499	48745945..48745949	IN:48739982..48745460	0.9046
Scaffold_19	64989546	64997091	pass	motif:TGCA	TSD:ACTC	64989542..64989545	64997092..64997095	IN:64989676..64996960	0.8992
Scaffold_19	74937628	74939586	pass	motif:TGCA	TSD:AGGGT	74937623..74937627	74939587..74939591	IN:74938106..74939104	0.9414
Scaffold_2	2092318	2100075	pass	motif:TGCA	TSD:CTCAC	2092313..2092317	2100076..2100080	IN:2092670..2099723	0.9886
Scaffold_2	5499847	5506370	pass	motif:TGCA	TSD:AAGGT	5499842..5499846	5506371..5506375	IN:5500330..5505887	0.9669
Scaffold_2	6385349	6391870	pass	motif:TGCA	TSD:CAGGT	6385344..6385348	6391871..6391875	IN:6385832..6391387	0.9586
Scaffold_2	9287027	9293534	pass	motif:TGCA	TSD:CACCC	9287022..9287026	9293535..9293539	IN:9287510..9293051	0.9317
Scaffold_2	15391742	15393734	pass	motif:TGCA	TSD:AGCTT	15391737..15391741	15393735..15393739	IN:15392223..15393249	0.9376
Scaffold_2	16309974	16311633	pass	motif:TGCA	TSD:CTCCC	16309969..16309973	16311634..16311638	IN:16310442..16311157	0.9486
Scaffold_2	18282698	18289216	pass	motif:TGCA	TSD:CCCCG	18282693..18282697	18289217..18289221	IN:18283176..18288733	0.9623
Scaffold_2	20608399	20614911	pass	motif:TGCA	TSD:GTCAG	20608394..20608398	20614912..20614916	IN:20608880..20614426	0.9418
Scaffold_2	31241352	31243260	pass	motif:TGCA	TSD:GTGAG	31241347..31241351	31243261..31243265	IN:31241843..31242769	0.9084
Scaffold_2	33947586	33956279	pass	motif:TGCA	TSD:NA	..	..	IN:33947966..33955918	0.9668
Scaffold_2	37759170	37765672	pass	motif:TGCA	TSD:ATCTT	37759165..37759169	37765673..37765677	IN:37759653..37765189	0.94
Scaffold_2	41807067	41809081	pass	motif:TGCA	TSD:GGTGC	41807062..41807066	41809082..41809086	IN:41807575..41808570	0.931
Scaffold_2	42160433	42162507	pass	motif:TGCA	TSD:ACAGG	42160428..42160432	42162508..42162512	IN:42160936..42162003	0.9361
Scaffold_2	55779231	55781210	pass	motif:TGCA	TSD:GAGGC	55779226..55779230	55781211..55781215	IN:55779744..55780698	0.9473
Scaffold_2	55803003	55804960	pass	motif:TGCA	TSD:CACCT	55802998..55803002	55804961..55804965	IN:55803540..55804422	0.9199
Scaffold_2	68175078	68177074	pass	motif:TGCA	TSD:GCTGT	68175073..68175077	68177075..68177079	IN:68175562..68176600	0.9367
Scaffold_2	71676464	71683184	pass	motif:TGCA	TSD:TGTGT	71676459..71676463	71683185..71683189	IN:71676947..71682701	0.9274
Scaffold_2	82248882	82255404	pass	motif:TGCA	TSD:GTATG	82248877..82248881	82255405..82255409	IN:82249363..82254921	0.948
Scaffold_2	84845422	84852314	pass	motif:TGCA	TSD:GCC	84845419..84845421	84852315..84852317	IN:84846052..84851678	0.9046
Scaffold_2	85064785	85066686	pass	motif:TGCA	TSD:AGTGT	85064780..85064784	85066687..85066691	IN:85065262..85066208	0.9498
Scaffold_2	87698079	87704588	pass	motif:TGCA	TSD:CACTC	87698074..87698078	87704589..87704593	IN:87698558..87704106	0.9414
Scaffold_2	90212239	90215639	pass	motif:TGAC	TSD:CTGGA	90212234..90212238	90215638..90215642	IN:90212610..90215266	0.9514
Scaffold_2	94651364	94656872	pass	motif:TGCA	TSD:GTCT	94651360..94651363	94656873..94656876	IN:94651867..94656368	0.9543
Scaffold_2	98319247	98327859	pass	motif:TTCA	TSD:AGAAT	98319242..98319246	98327860..98327864	IN:98319631..98327475	0.9739
Scaffold_2	98645843	98647997	pass	motif:TGCA	TSD:GGGTG	98645838..98645842	98647998..98648002	IN:98646348..98647492	0.9267
Scaffold_2	100678429	100680523	pass	motif:TGCA	TSD:TCACC	100678424..100678428	100680524..100680528	IN:100678951..100679999	0.9655
Scaffold_2	101856013	101858011	pass	motif:TGCA	TSD:GAGGC	101856008..101856012	101858012..101858016	IN:101856497..101857530	0.9626
Scaffold_2	112562136	112568651	pass	motif:TGCA	TSD:GGTGG	112562129..112562133	112568652..112568656	IN:112562616..112568168	0.9414
Scaffold_2	119422046	119428559	pass	motif:TGCA	TSD:GCAGA	119422041..119422045	119428560..119428564	IN:119422526..119428078	0.9354
Scaffold_2	119976484	119979524	pass	motif:TGCA	TSD:CAAG	119976480..119976483	119979523..119979526	IN:119976839..119979169	0.9631
Scaffold_2	120196706	120203177	pass	motif:TGTA	TSD:TGTGA	120196701..120196705	120203178..120203182	IN:120197189..120202693	0.9502
Scaffold_2	120378692	120380787	pass	motif:TGCA	TSD:GCCCC	120378687..120378691	120380788..120380792	IN:120379215..120380263	0.9809
Scaffold_2	122876690	122883204	pass	motif:TGCA	TSD:ATGCT	122876685..122876689	122883205..122883209	IN:122877170..122882721	0.9521
Scaffold_2	123301406	123312222	pass	motif:TGCA	TSD:ATCAC	123301401..123301405	123312223..123312227	IN:123301888..123311740	0.9398
Scaffold_2	127650272	127652171	pass	motif:TGCA	TSD:GGGCC	127650267..127650271	127652172..127652176	IN:127650755..127651689	0.9336
Scaffold_2	132851467	132853415	pass	motif:TGCA	TSD:GCCAC	132851462..132851466	132853416..132853420	IN:132851974..132852908	0.9073
Scaffold_2	134050811	134056909	pass	motif:TGCA	TSD:ATGA	134050807..134050810	134056910..134056913	IN:134051593..134056127	0.991
Scaffold_2	141461576	141463647	pass	motif:TGCA	TSD:CTAG	141461572..141461575	141463648..141463651	IN:141462084..141463140	0.9645
Scaffold_2	144182568	144188162	pass	motif:TGCA	TSD:GTTG	144182564..144182567	144188163..144188166	IN:144182905..144187825	0.9555
Scaffold_2	145780661	145787174	pass	motif:TGCA	TSD:GTTAT	145780656..145780660	145787175..145787179	IN:145781144..145786691	0.9627
Scaffold_2	150861566	150866976	pass	motif:TGCA	TSD:GAGGC	150861561..150861565	150866977..150866981	IN:150862048..150866511	0.9483
Scaffold_2	152974339	152977779	pass	motif:TGAG	TSD:ACCCC	152974334..152974338	152977780..152977784	IN:152974690..152977437	0.9501
Scaffold_2	153733682	153735701	pass	motif:TGCA	TSD:GTATT	153733677..153733681	153735702..153735706	IN:153734172..153735220	0.948
Scaffold_2	157977817	157984733	pass	motif:TGCA	TSD:NA	..	..	IN:157978187..157984342	0.9703
Scaffold_2	162211720	162213666	pass	motif:TGCA	TSD:CTAGC	162211715..162211719	162213667..162213671	IN:162212202..162213184	0.9564
Scaffold_2	163262908	163269320	pass	motif:TGCA	TSD:GGTGG	163262903..163262907	163269321..163269325	IN:163263394..163268834	0.9177
Scaffold_2	164730932	164732900	pass	motif:TGCA	TSD:CTCTG	164730927..164730931	164732901..164732905	IN:164731410..164732422	0.9454
Scaffold_2	170971686	170979298	pass	motif:TGCA	TSD:GTAC	170971682..170971685	170979299..170979302	IN:170972170..170978809	0.9193
Scaffold_2	193512108	193520859	pass	motif:TCAC	TSD:ACTTT	193512103..193512107	193520860..193520864	IN:193512494..193520475	0.9452
Scaffold_2	195648232	195650298	pass	motif:TGCA	TSD:ATGGG	195648227..195648231	195650299..195650303	IN:195648757..195649772	0.9714
Scaffold_2	196999108	197001169	pass	motif:TGCA	TSD:ATGGG	196999103..196999107	197001170..197001174	IN:196999633..197000645	0.9561
Scaffold_2	199426635	199428290	pass	motif:TGCA	TSD:TAGAT	199426630..199426634	199428291..199428295	IN:199426818..199428107	0.913
Scaffold_2	202134039	202142928	pass	motif:TGCA	TSD:ATTA	202134035..202134038	202142929..202142932	IN:202134533..202142437	0.9143
Scaffold_2	202459959	202466797	pass	motif:TGCA	TSD:AGTT	202459953..202459956	202466798..202466801	IN:202460342..202466414	0.9528
Scaffold_2	203121705	203128232	pass	motif:TGCA	TSD:AACTG	203121700..203121704	203128233..203128237	IN:203122188..203127749	0.9337
Scaffold_20	5613291	5615183	pass	motif:TGCA	TSD:GCAAC	5613286..5613290	5615184..5615188	IN:5613772..5614703	0.9688
Scaffold_20	10588531	10596304	pass	motif:TGCA	TSD:GAA	10588528..10588530	10596305..10596307	IN:10588876..10595958	0.8805
Scaffold_20	44417983	44424782	pass	motif:TGCA	TSD:GTAAC	44417978..44417982	44424783..44424787	IN:44418614..44424173	0.9044
Scaffold_20	55413373	55419897	pass	motif:TGCA	TSD:GTGA	55413369..55413372	55419898..55419901	IN:55413853..55419419	0.9393
Scaffold_20	58108473	58116614	pass	motif:TGCA	TSD:TTGT	58108469..58108472	58116615..58116618	IN:58108976..58116112	0.9522
Scaffold_20	63576389	63578391	pass	motif:TGCA	TSD:CCAGC	63576384..63576388	63578392..63578396	IN:63576867..63577912	0.9435
Scaffold_20	71670476	71677002	pass	motif:TGCA	TSD:ACAGG	71670471..71670475	71677003..71677007	IN:71670963..71676503	0.9507
Scaffold_20	76520383	76522354	pass	motif:TGCA	TSD:CATAC	76520378..76520382	76522355..76522359	IN:76520890..76521847	0.9329
Scaffold_21	44374	50895	pass	motif:TGCA	TSD:CCATC	44369..44373	50896..50900	IN:44857..50413	0.9834
Scaffold_21	15099546	15111720	pass	motif:TGCA	TSD:AACT	15099542..15099545	15111721..15111724	IN:15100324..15110948	0.9288
Scaffold_21	25319779	25325788	pass	motif:TGCA	TSD:TAAG	25319775..25319778	25325789..25325792	IN:25320253..25325321	0.9203
Scaffold_21	30299045	30305980	pass	motif:TGCA	TSD:GACTT	30299040..30299044	30305981..30305985	IN:30299691..30305334	0.9071
Scaffold_21	32402697	32410447	pass	motif:TGCA	TSD:AAGA	32402693..32402696	32410446..32410449	IN:32403056..32410089	0.9916
Scaffold_21	32468259	32470310	pass	motif:TGCA	TSD:ACAGC	32468254..32468258	32470311..32470315	IN:32468759..32469812	0.9518
Scaffold_21	33642036	33644081	pass	motif:TGCA	TSD:GTGAC	33642031..33642035	33644082..33644086	IN:33642516..33643600	0.9311
Scaffold_21	36082102	36090216	pass	motif:TGCA	TSD:ATGC	36082098..36082101	36090217..36090220	IN:36082611..36089711	0.9363
Scaffold_21	38670245	38678932	pass	motif:TGCA	TSD:TTTC	38670241..38670244	38678931..38678934	IN:38670577..38678579	0.9818
Scaffold_21	43086074	43088130	pass	motif:TGCA	TSD:GTCAT	43086069..43086073	43088131..43088135	IN:43086577..43087627	0.9504
Scaffold_21	50157981	50164491	pass	motif:TGCA	TSD:GGTGG	50157976..50157980	50164492..50164496	IN:50158464..50164008	0.9627
Scaffold_21	72903982	72905286	pass	motif:TGCA	TSD:ATTT	72903978..72903981	72905287..72905290	IN:72904131..72905136	0.9799
Scaffold_22	29139	31125	pass	motif:TGCA	TSD:GTACT	29134..29138	31126..31130	IN:29616..30642	0.9412
Scaffold_22	2313051	2319548	pass	motif:TGCA	TSD:AGAAG	2313046..2313050	2319549..2319553	IN:2313532..2319065	0.9603
Scaffold_22	6795834	6802802	pass	motif:TGAT	TSD:ACAGA	6795829..6795833	6802803..6802807	IN:6796207..6802431	0.9541
Scaffold_22	7223411	7225905	pass	motif:TGCA	TSD:CCACC	7223406..7223410	7225906..7225910	IN:7223894..7225419	0.9089
Scaffold_22	10872805	10879896	pass	motif:TGCA	TSD:TCTG	10872801..10872804	10879895..10879898	IN:10873208..10879493	0.9526
Scaffold_22	11051791	11054283	pass	motif:TGCA	TSD:GGTAC	11051786..11051790	11054284..11054288	IN:11052208..11053868	0.8983
Scaffold_22	16792533	16794620	pass	motif:TGCA	TSD:GCTGG	16792528..16792532	16794621..16794625	IN:16793049..16794110	0.9718
Scaffold_22	18893477	18895529	pass	motif:TGCA	TSD:GCAAG	18893472..18893476	18895530..18895534	IN:18893997..18895008	0.8977
Scaffold_22	20922639	20924692	pass	motif:TGCA	TSD:TGGGG	20922634..20922638	20924693..20924697	IN:20923128..20924185	0.9508
Scaffold_22	33718290	33724772	pass	motif:TGCA	TSD:TTAAT	33718285..33718289	33724773..33724777	IN:33718773..33724289	0.9503
Scaffold_22	41839115	41841194	pass	motif:TGCA	TSD:GAAGC	41839110..41839114	41841195..41841199	IN:41839628..41840683	0.9546
Scaffold_22	42577720	42584224	pass	motif:TGCA	TSD:GACAC	42577715..42577719	42584225..42584229	IN:42578203..42583741	0.9501
Scaffold_22	43514756	43516140	pass	motif:TGCC	TSD:TGAGG	43514751..43514755	43516141..43516145	IN:43514909..43515987	0.9935
Scaffold_22	43934619	43936655	pass	motif:TGCA	TSD:GCAGC	43934614..43934618	43936656..43936660	IN:43935097..43936176	0.954
Scaffold_22	45329560	45331686	pass	motif:TGCA	TSD:GTCCC	45329555..45329559	45331687..45331691	IN:45330030..45331211	0.946
Scaffold_22	61901430	61903517	pass	motif:TGCA	TSD:TGGGG	61901425..61901429	61903518..61903522	IN:61901954..61902994	0.9866
Scaffold_22	68146573	68148520	pass	motif:TGCA	TSD:GATGC	68146568..68146572	68148521..68148525	IN:68147085..68148009	0.9252
Scaffold_22	69624306	69629932	pass	motif:TGCA	TSD:CTCCC	69624301..69624305	69629933..69629937	IN:69624787..69629447	0.9834
Scaffold_22	71738786	71745196	pass	motif:TGCA	TSD:CTTGT	71738781..71738785	71745197..71745201	IN:71739271..71744711	0.9299
Scaffold_23	13239642	13246159	pass	motif:TGCA	TSD:GAAGG	13239637..13239641	13246160..13246164	IN:13240125..13245676	0.9648
Scaffold_23	33625818	33627836	pass	motif:TGCA	TSD:CTGCA	33625813..33625817	33627837..33627841	IN:33626298..33627354	0.9729
Scaffold_23	35543729	35550203	pass	motif:TGCA	TSD:CCCTA	35543724..35543728	35550204..35550208	IN:35544212..35549720	0.9379
Scaffold_23	39377052	39378703	pass	motif:TGCA	TSD:TTTC	39377048..39377051	39378704..39378707	IN:39377211..39378544	0.9371
Scaffold_23	42497470	42505972	pass	motif:TGAA	TSD:TAATC	42497465..42497469	42505973..42505977	IN:42497837..42505605	0.9891
Scaffold_23	43917775	43924225	pass	motif:TGCT	TSD:AAGAC	43917770..43917774	43924226..43924230	IN:43918237..43923763	0.9158
Scaffold_23	45265421	45273516	pass	motif:TGCA	TSD:GTTT	45265417..45265420	45273517..45273520	IN:45265923..45273014	0.9641
Scaffold_23	48571070	48577574	pass	motif:TGCA	TSD:GGCCT	48571065..48571069	48577575..48577579	IN:48571555..48577102	0.9703
Scaffold_23	48673824	48680328	pass	motif:TGCA	TSD:GGCCT	48673819..48673823	48680329..48680333	IN:48674309..48679856	0.9703
Scaffold_23	56804116	56806161	pass	motif:TGGA	TSD:TGTTA	56804111..56804115	56806162..56806166	IN:56804220..56806057	0.9519
Scaffold_24	2694874	2702114	pass	motif:TGAG	TSD:AAGCA	2694869..2694873	2702115..2702119	IN:2695284..2701702	0.9488
Scaffold_24	6178573	6184234	pass	motif:TGCA	TSD:GACAC	6178568..6178572	6184235..6184239	IN:6179057..6183752	0.9419
Scaffold_24	7648006	7649933	pass	motif:TGCA	TSD:GACAA	7648001..7648005	7649934..7649938	IN:7648485..7649454	0.9328
Scaffold_24	8100972	8107423	pass	motif:TGCA	TSD:CTAAC	8100967..8100971	8107424..8107428	IN:8101452..8106940	0.9247
Scaffold_24	20553709	20555800	pass	motif:TGCA	TSD:GACGG	20553704..20553708	20555801..20555805	IN:20554233..20555275	0.9676
Scaffold_24	35864101	35870622	pass	motif:TGCA	TSD:GGGGC	35864096..35864100	35870623..35870627	IN:35864585..35870140	0.9418
Scaffold_24	36306898	36320333	pass	motif:TGCA	TSD:ATGG	36306894..36306897	36320334..36320337	IN:36307299..36319938	0.9089
Scaffold_24	46485677	46492186	pass	motif:TGCA	TSD:GCATC	46485672..46485676	46492187..46492191	IN:46486160..46491703	0.971
Scaffold_24	47024653	47031135	pass	motif:TGCA	TSD:GTGTG	47024646..47024650	47031136..47031140	IN:47025136..47030652	0.9478
Scaffold_24	50291951	50296426	pass	motif:TTCA	TSD:GTTAT	50291946..50291950	50296427..50296431	IN:50292336..50296041	0.9818
Scaffold_24	56168028	56175398	pass	motif:TGCA	TSD:TGCAC	56168023..56168027	56175399..56175403	IN:56168511..56174917	0.9563
Scaffold_25	13788889	13790836	pass	motif:TGCA	TSD:CTTAC	13788884..13788888	13790837..13790841	IN:13789404..13790323	0.9277
Scaffold_25	16702493	16704523	pass	motif:TGCA	TSD:GCATG	16702488..16702492	16704524..16704528	IN:16702995..16704020	0.9481
Scaffold_25	18406873	18408883	pass	motif:TGCA	TSD:CCATT	18406868..18406872	18408884..18408888	IN:18407354..18408406	0.9748
Scaffold_25	19662627	19669239	pass	motif:TGCA	TSD:ATTCA	19662622..19662626	19669240..19669244	IN:19663198..19668675	0.8835
Scaffold_25	27028560	27030544	pass	motif:TGCA	TSD:CATGC	27028555..27028559	27030545..27030549	IN:27029045..27030060	0.9545
Scaffold_25	33782363	33789621	pass	motif:TGCA	TSD:ATCA	33782359..33782362	33789622..33789625	IN:33782933..33789051	0.9491
Scaffold_25	35292808	35299329	pass	motif:TGCA	TSD:GGTAG	35292803..35292807	35299330..35299334	IN:35293291..35298847	0.9481
Scaffold_25	39541899	39544655	pass	motif:TGCA	TSD:TGGG	39541895..39541898	39544656..39544659	IN:39542049..39544505	0.9
Scaffold_25	43660121	43663201	pass	motif:TGGA	TSD:GGGAA	43660116..43660120	43663202..43663206	IN:43660313..43663009	0.9206
Scaffold_25	58197086	58198998	pass	motif:TGCA	TSD:CCACC	58197081..58197085	58198999..58199003	IN:58197562..58198518	0.9664
Scaffold_25	60520313	60535998	pass	motif:TGCA	TSD:TAAT	60520309..60520312	60535999..60536002	IN:60521532..60534785	0.9239
Scaffold_26	5070741	5077221	pass	motif:TGCA	TSD:CAGAA	5070736..5070740	5077222..5077226	IN:5071222..5076740	0.9332
Scaffold_26	17774338	17776368	pass	motif:TGCA	TSD:GGTGC	17774333..17774337	17776369..17776373	IN:17774843..17775861	0.9525
Scaffold_26	29506639	29508677	pass	motif:TGCA	TSD:TAAT	29506635..29506638	29508678..29508681	IN:29507121..29508186	0.9191
Scaffold_26	33392742	33399231	pass	motif:TGCA	TSD:TACTA	33392737..33392741	33399232..33399236	IN:33393219..33398743	0.9622
Scaffold_26	41466046	41473014	pass	motif:TGCA	TSD:TGAA	41466042..41466045	41473015..41473018	IN:41466575..41472488	0.9237
Scaffold_27	1370175	1374576	pass	motif:TGCA	TSD:CATC	1370171..1370174	1374577..1374580	IN:1370509..1374238	0.985
Scaffold_27	4878186	4880378	pass	motif:TGCT	TSD:CCCAC	4878181..4878185	4880379..4880383	IN:4878330..4880234	0.8889
Scaffold_27	5426068	5432578	pass	motif:TGCA	TSD:ATTAT	5426063..5426067	5432579..5432583	IN:5426551..5432097	0.9418
Scaffold_27	6099188	6105704	pass	motif:TGCA	TSD:GGGCT	6099183..6099187	6105705..6105709	IN:6099671..6105223	0.921
Scaffold_27	6914155	6920663	pass	motif:TGCA	TSD:CCCAG	6914150..6914154	6920664..6920668	IN:6914634..6920184	0.9582
Scaffold_27	12801855	12803478	pass	motif:TGCA	TSD:CCCCT	12801850..12801854	12803479..12803483	IN:12801966..12803367	0.9459
Scaffold_27	17902914	17909435	pass	motif:TGCA	TSD:CATGG	17902909..17902913	17909436..17909440	IN:17903391..17908952	0.9518
Scaffold_27	22012280	22018776	pass	motif:TGCA	TSD:AAAAC	22012275..22012279	22018777..22018781	IN:22012750..22018306	0.9574
Scaffold_27	22925811	22936402	pass	motif:TGCA	TSD:TGAG	22925807..22925810	22936403..22936406	IN:22926974..22935236	0.9725
Scaffold_27	34279814	34286334	pass	motif:TGCA	TSD:ATATA	34279807..34279811	34286335..34286339	IN:34280300..34285848	0.9174
Scaffold_27	40189986	40198749	pass	motif:TGAT	TSD:TAGCT	40189981..40189985	40198750..40198754	IN:40190334..40198375	0.9597
Scaffold_27	44240399	44246695	pass	motif:TGCA	TSD:GGTAT	44240394..44240398	44246696..44246700	IN:44240880..44246213	0.9186
Scaffold_28	2958409	2964919	pass	motif:TGCA	TSD:ATATC	2958404..2958408	2964920..2964924	IN:2958892..2964437	0.9378
Scaffold_28	14208483	14210577	pass	motif:TGCA	TSD:ACCAC	14208478..14208482	14210578..14210582	IN:14209005..14210055	0.931
Scaffold_28	14729335	14736148	pass	motif:TTCA	TSD:CTTGA	14729330..14729334	14736149..14736153	IN:14729702..14735781	0.9891
Scaffold_28	15580329	15592126	pass	motif:TGCA	TSD:CCTG	15580325..15580328	15592127..15592130	IN:15581127..15591325	0.8869
Scaffold_28	23950270	23952240	pass	motif:TGCA	TSD:AATAA	23950265..23950269	23952241..23952245	IN:23950778..23951732	0.9429
Scaffold_28	26078155	26080134	pass	motif:TGCA	TSD:GAGGG	26078150..26078154	26080135..26080139	IN:26078620..26079653	0.9441
Scaffold_28	27391704	27400179	pass	motif:TGCA	TSD:NA	..	..	IN:27392068..27399814	0.9698
Scaffold_28	31977078	31983603	pass	motif:TGCA	TSD:GACAT	31977073..31977077	31983604..31983608	IN:31977561..31983118	0.9255
Scaffold_28	32787923	32789955	pass	motif:TGCA	TSD:TAGGG	32787918..32787922	32789956..32789960	IN:32788442..32789445	0.9369
Scaffold_3	2569524	2571175	pass	motif:TGCA	TSD:GTTT	2569520..2569523	2571176..2571179	IN:2569689..2571010	0.9333
Scaffold_3	13739052	13745500	pass	motif:TGCA	TSD:ATGTC	13739047..13739051	13745501..13745505	IN:13739537..13745016	0.9649
Scaffold_3	17562263	17564917	pass	motif:TGCA	TSD:GTTAT	17562258..17562262	17564918..17564922	IN:17562685..17564503	0.8741
Scaffold_3	21513152	21515144	pass	motif:TGCA	TSD:GTCGG	21513147..21513151	21515145..21515149	IN:21513634..21514661	0.9419
Scaffold_3	28113925	28115832	pass	motif:TGCA	TSD:ATGAT	28113920..28113924	28115833..28115837	IN:28114406..28115350	0.948
Scaffold_3	32400002	32402079	pass	motif:TGCA	TSD:AAAGC	32399997..32400001	32402080..32402084	IN:32400511..32401555	0.9528
Scaffold_3	36548327	36550361	pass	motif:TGCA	TSD:TGAC	36548323..36548326	36550362..36550365	IN:36548841..36549848	0.9139
Scaffold_3	42150663	42155222	pass	motif:TGCA	TSD:AGGA	42150659..42150662	42155223..42155226	IN:42150857..42155038	0.9834
Scaffold_3	45900124	45902089	pass	motif:TGCA	TSD:CCAAG	45900119..45900123	45902090..45902094	IN:45900632..45901584	0.9406
Scaffold_3	50399969	50401937	pass	motif:TGCA	TSD:CAACA	50399964..50399968	50401938..50401942	IN:50400245..50401661	0.9348
Scaffold_3	50636781	50638757	pass	motif:TGCA	TSD:GGTAG	50636776..50636780	50638758..50638762	IN:50637254..50638279	0.9211
Scaffold_3	50958917	50965249	pass	motif:TGAG	TSD:ACTGA	50958912..50958916	50965250..50965254	IN:50959305..50964861	0.9794
Scaffold_3	51243817	51246983	pass	motif:TGCA	TSD:ATC	51243814..51243816	51246984..51246986	IN:51243922..51246877	0.9126
Scaffold_3	52091383	52093381	pass	motif:TGCA	TSD:GCCTG	52091378..52091382	52093382..52093386	IN:52091866..52092898	0.9502
Scaffold_3	52701659	52710164	pass	motif:TGAG	TSD:AGGGT	52701654..52701658	52710165..52710169	IN:52702026..52709797	1
Scaffold_3	55453270	55455243	pass	motif:TGCA	TSD:GCCCT	55453265..55453269	55455244..55455248	IN:55453752..55454765	0.9263
Scaffold_3	57657994	57660169	pass	motif:TGCA	TSD:ACCTC	57657989..57657993	57660170..57660174	IN:57658519..57659640	0.8956
Scaffold_3	58802025	58808512	pass	motif:TGCA	TSD:TCATC	58802020..58802024	58808513..58808517	IN:58802506..58808031	0.9418
Scaffold_3	64382572	64391168	pass	motif:TGAG	TSD:AGGTT	64382567..64382571	64391169..64391173	IN:64382927..64390820	0.9222
Scaffold_3	85538750	85545625	pass	motif:TGCA	TSD:CACCT	85538745..85538749	85545626..85545630	IN:85539233..85545156	0.951
Scaffold_3	85668584	85670594	pass	motif:TGCA	TSD:GCAGA	85668579..85668583	85670595..85670599	IN:85669060..85670116	0.9301
Scaffold_3	87914029	87918599	pass	motif:TGCA	TSD:TGAC	87914025..87914028	87918600..87918603	IN:87914257..87918375	0.9124
Scaffold_3	93660868	93668988	pass	motif:TGCA	TSD:TGAT	93660864..93660867	93668989..93668992	IN:93661368..93668485	0.9499
Scaffold_3	101015102	101021617	pass	motif:TGCA	TSD:CCTGA	101015097..101015101	101021618..101021622	IN:101015585..101021133	0.9441
Scaffold_3	109579991	109581888	pass	motif:TGCA	TSD:GGGG	109579987..109579990	109581889..109581892	IN:109580471..109581409	0.9645
Scaffold_3	114879746	114881842	pass	motif:TGCA	TSD:CCACC	114879741..114879745	114881843..114881847	IN:114880271..114881317	0.9426
Scaffold_3	115177006	115185536	pass	motif:TGAG	TSD:TAGGT	115177001..115177005	115185537..115185541	IN:115177385..115185158	0.9814
Scaffold_3	117412758	117419609	pass	motif:TGCA	TSD:ATATC	117412753..117412757	117419610..117419614	IN:117413404..117418959	0.9288
Scaffold_3	124006521	124013077	pass	motif:TACA	TSD:ACATG	124006516..124006520	124013078..124013082	IN:124006889..124012709	0.9348
Scaffold_3	129138387	129141402	pass	motif:TGTA	TSD:CTTGG	129138382..129138386	129141403..129141407	IN:129138805..129140984	0.9258
Scaffold_3	130987021	130993744	pass	motif:TGCA	TSD:CTAGG	130987016..130987020	130993745..130993749	IN:130987628..130993137	0.9107
Scaffold_3	131834073	131839949	pass	motif:TGCA	TSD:CCAG	131834069..131834072	131839950..131839953	IN:131834657..131839365	0.9277
Scaffold_3	133338028	133346685	pass	motif:TGAC	TSD:CTCTC	133338023..133338027	133346684..133346688	IN:133338391..133346301	0.9558
Scaffold_3	133643854	133650639	pass	motif:TGCA	TSD:GGAAG	133643849..133643853	133650640..133650644	IN:133644491..133649999	0.8986
Scaffold_3	138219955	138226463	pass	motif:TGCA	TSD:CTAGG	138219950..138219954	138226464..138226468	IN:138220439..138225980	0.9106
Scaffold_3	138518659	138527169	pass	motif:TGAG	TSD:GGATT	138518654..138518658	138527170..138527174	IN:138519022..138526806	0.9779
Scaffold_3	144129483	144137037	pass	motif:TGCA	TSD:TTCT	144129479..144129482	144137038..144137041	IN:144129974..144136546	0.9348
Scaffold_3	145103697	145105693	pass	motif:TGCA	TSD:GTTGC	145103692..145103696	145105694..145105698	IN:145104175..145105215	0.9498
Scaffold_3	148986197	148991329	pass	motif:TGCA	TSD:GTGC	148986193..148986196	148991330..148991333	IN:148986694..148990829	0.8891
Scaffold_3	151002111	151008499	pass	motif:TGCA	TSD:GTTTC	151002106..151002110	151008500..151008504	IN:151002579..151008022	0.9221
Scaffold_3	152073642	152080126	pass	motif:TGCA	TSD:GCTG	152073638..152073641	152080127..152080130	IN:152073964..152079802	0.9099
Scaffold_3	158062817	158064822	pass	motif:TGCA	TSD:ACTAC	158062812..158062816	158064823..158064827	IN:158063338..158064302	0.9865
Scaffold_3	164433090	164437099	pass	motif:TGCA	TSD:AAATA	164433085..164433089	164437100..164437104	IN:164433192..164436997	0.9608
Scaffold_3	172925623	172930781	pass	motif:TGCA	TSD:CAAG	172925617..172925620	172930782..172930785	IN:172925976..172930427	0.9544
Scaffold_3	182454359	182472400	pass	motif:TGCA	TSD:TCTT	182454355..182454358	182472401..182472404	IN:182456616..182470118	0.8908
Scaffold_3	185892280	185901218	pass	motif:TGCA	TSD:AGGG	185892276..185892279	185901217..185901220	IN:185892665..185900833	0.9426
Scaffold_3	186104402	186112980	pass	motif:TGCA	TSD:AGGG	186104398..186104401	186112979..186112982	IN:186104787..186112591	0.953
Scaffold_3	186501888	186510826	pass	motif:TGCA	TSD:AGGG	186501884..186501887	186510825..186510828	IN:186502273..186510441	0.9452
Scaffold_3	186713722	186722266	pass	motif:TGCA	TSD:AGGG	186713718..186713721	186722265..186722268	IN:186714107..186721881	0.9399
Scaffold_3	187030964	187039442	pass	motif:TGCA	TSD:AGGG	187030960..187030963	187039441..187039444	IN:187031349..187039057	0.9426
Scaffold_3	187215575	187224053	pass	motif:TGCA	TSD:AGGG	187215571..187215574	187224052..187224055	IN:187215960..187223668	0.9478
Scaffold_3	190188501	190190492	pass	motif:TGCA	TSD:GACAA	190188496..190188500	190190493..190190497	IN:190188980..190190017	0.9557
Scaffold_3	196899758	196906222	pass	motif:TGCA	TSD:GTTCC	196899753..196899757	196906223..196906227	IN:196900241..196905746	0.9307
Scaffold_4	1261114	1263010	pass	motif:TGCA	TSD:GTCTT	1261109..1261113	1263011..1263015	IN:1261610..1262515	0.9596
Scaffold_4	19008722	19010764	pass	motif:TGCA	TSD:GTTTT	19008717..19008721	19010765..19010769	IN:19009207..19010265	0.9175
Scaffold_4	20667195	20670554	pass	motif:TGAC	TSD:TCCAC	20667190..20667194	20670553..20670557	IN:20667548..20670202	0.9516
Scaffold_4	21422994	21425012	pass	motif:TGCA	TSD:CTATC	21422989..21422993	21425013..21425017	IN:21423477..21424530	0.9544
Scaffold_4	22387255	22389243	pass	motif:TGCA	TSD:CATGT	22387250..22387254	22389244..22389248	IN:22387724..22388775	0.9423
Scaffold_4	37002307	37004292	pass	motif:TGCA	TSD:ATGTA	37002302..37002306	37004293..37004297	IN:37002795..37003833	0.9454
Scaffold_4	37726944	37733977	pass	motif:TGCA	TSD:GGTGG	37726939..37726943	37733976..37733980	IN:37727431..37733492	0.9624
Scaffold_4	44001135	44007645	pass	motif:TGCA	TSD:TCTAG	44001130..44001134	44007646..44007650	IN:44001621..44007161	0.9442
Scaffold_4	47159176	47165696	pass	motif:TGCA	TSD:CAACT	47159171..47159175	47165697..47165701	IN:47159661..47165211	0.934
Scaffold_4	48832212	48834272	pass	motif:TGCA	TSD:GGAGC	48832207..48832211	48834273..48834277	IN:48832716..48833764	0.9443
Scaffold_4	49791602	49798097	pass	motif:TGCA	TSD:CTTGC	49791597..49791601	49798098..49798102	IN:49792084..49797614	0.9461
Scaffold_4	52094422	52109368	pass	motif:TGCA	TSD:ATGAC	52094417..52094421	52109369..52109373	IN:52094905..52108863	0.9213
Scaffold_4	56473292	56479798	pass	motif:TGCA	TSD:GCTGT	56473287..56473291	56479799..56479803	IN:56473775..56479315	0.9482
Scaffold_4	67425040	67431540	pass	motif:TGCA	TSD:CCTAC	67425035..67425039	67431541..67431545	IN:67425522..67431059	0.9542
Scaffold_4	69012655	69014661	pass	motif:TGCA	TSD:GACAC	69012650..69012654	69014662..69014666	IN:69013135..69014182	0.954
Scaffold_4	71187259	71192870	pass	motif:TGCA	TSD:CCTAC	71187254..71187258	71192871..71192875	IN:71187742..71192385	0.913
Scaffold_4	71714180	71720462	pass	motif:TGCA	TSD:ACCCT	71714175..71714179	71720463..71720467	IN:71714664..71719980	0.9481
Scaffold_4	77136067	77142968	pass	motif:TGCA	TSD:ATCC	77136063..77136066	77142967..77142970	IN:77136451..77142584	0.9764
Scaffold_4	79020090	79026595	pass	motif:TGCA	TSD:TTAGG	79020085..79020089	79026596..79026600	IN:79020577..79026108	0.9321
Scaffold_4	81890605	81899089	pass	motif:TGAG	TSD:TAGAA	81890600..81890604	81899090..81899094	IN:81890958..81898736	0.9801
Scaffold_4	82348260	82354745	pass	motif:TGCA	TSD:CTTAT	82348255..82348259	82354746..82354750	IN:82348724..82354262	0.9504
Scaffold_4	86650721	86657227	pass	motif:TGCA	TSD:TATAT	86650716..86650720	86657228..86657232	IN:86651204..86656744	0.9234
Scaffold_4	94843513	94852223	pass	motif:TGAA	TSD:TTACT	94843508..94843512	94852224..94852228	IN:94843896..94851841	0.979
Scaffold_4	97778931	97781041	pass	motif:TGCA	TSD:GCTTG	97778926..97778930	97781042..97781046	IN:97779453..97780520	0.8769
Scaffold_4	100268408	100277106	pass	motif:TGCG	TSD:ACAGG	100268403..100268407	100277107..100277111	IN:100268817..100276698	0.9487
Scaffold_4	104613088	104615107	pass	motif:TGCA	TSD:ATAAT	104613083..104613087	104615108..104615112	IN:104613568..104614622	0.952
Scaffold_4	108711400	108715506	pass	motif:TTCA	TSD:AAATC	108711395..108711399	108715507..108715511	IN:108711783..108715123	0.9738
Scaffold_4	114598190	114606659	pass	motif:TTCA	TSD:TACGT	114598185..114598189	114606660..114606664	IN:114598569..114606301	0.9524
Scaffold_4	115068569	115070674	pass	motif:TGCA	TSD:CTACT	115068564..115068568	115070675..115070679	IN:115069097..115070144	0.947
Scaffold_4	115127750	115131723	pass	motif:TGCA	TSD:CTTTG	115127745..115127749	115131724..115131728	IN:115128116..115131357	1
Scaffold_4	116071228	116073205	pass	motif:TGCA	TSD:CTTT	116071224..116071227	116073206..116073209	IN:116071344..116073089	1
Scaffold_4	119032523	119041168	pass	motif:TGCA	TSD:AAAT	119032519..119032522	119041169..119041172	IN:119033016..119040697	0.9424
Scaffold_4	123262220	123269760	pass	motif:TGCA	TSD:AGAC	123262216..123262219	123269761..123269764	IN:123262723..123269257	0.9781
Scaffold_4	135077888	135084404	pass	motif:TGCA	TSD:AGAAG	135077883..135077887	135084405..135084409	IN:135078371..135083921	0.9565
Scaffold_4	147360878	147362859	pass	motif:TGCA	TSD:GGGGC	147360873..147360877	147362860..147362864	IN:147361359..147362383	0.9517
Scaffold_4	147467657	147469531	pass	motif:TGGA	TSD:GTGGG	147467652..147467656	147469532..147469536	IN:147468085..147469102	0.8832
Scaffold_4	150970330	150975778	pass	motif:TGCA	TSD:CTCAT	150970325..150970329	150975779..150975783	IN:150970811..150975297	0.9584
Scaffold_4	151231591	151235400	pass	motif:TGCA	TSD:GTAA	151231587..151231590	151235399..151235402	IN:151231949..151235042	0.9551
Scaffold_4	154319749	154328550	pass	motif:TGCA	TSD:AGAT	154319745..154319748	154328551..154328554	IN:154320238..154328062	0.9242
Scaffold_4	154346498	154349179	pass	motif:TGCA	TSD:ATTG	154346494..154346497	154349180..154349183	IN:154346691..154348985	0.9793
Scaffold_4	156290467	156301718	pass	motif:TGCA	TSD:GGAC	156290463..156290466	156301719..156301722	IN:156290605..156301581	0.8978
Scaffold_4	156403259	156409762	pass	motif:TGCA	TSD:GCTGC	156403254..156403258	156409763..156409767	IN:156403726..156409279	0.9247
Scaffold_4	159060274	159068458	pass	motif:TGAT	TSD:CACAT	159060269..159060273	159068459..159068463	IN:159060625..159068086	0.9743
Scaffold_4	159570473	159575921	pass	motif:TGCA	TSD:TTCA	159570469..159570472	159575922..159575925	IN:159570756..159575628	0.9754
Scaffold_4	170823223	170829684	pass	motif:TGCA	TSD:CCATA	170823218..170823222	170829685..170829689	IN:170823694..170829213	0.9187
Scaffold_4	175649888	175658173	pass	motif:TGCA	TSD:ATAC	175649884..175649887	175658174..175658177	IN:175650369..175657670	0.9625
Scaffold_4	175972765	175974750	pass	motif:TGCA	TSD:GGTGC	175972760..175972764	175974751..175974755	IN:175973241..175974271	0.937
Scaffold_4	177075102	177079566	pass	motif:TGCA	TSD:GTGTC	177075097..177075101	177079567..177079571	IN:177075585..177079081	0.9151
Scaffold_4	177527232	177535719	pass	motif:TGCA	TSD:AGTA	177527228..177527231	177535720..177535723	IN:177527590..177535359	0.93
Scaffold_4	177888121	177890103	pass	motif:TGCA	TSD:TATTG	177888116..177888120	177890104..177890108	IN:177888605..177889619	0.9773
Scaffold_4	178088909	178093608	pass	motif:TGAC	TSD:CCTAG	178088904..178088908	178093607..178093611	IN:178089295..178093222	0.961
Scaffold_4	181266921	181273814	pass	motif:TGCA	TSD:GAGG	181266917..181266920	181273815..181273818	IN:181267592..181273120	0.9449
Scaffold_4	186483201	186486844	pass	motif:TGCA	TSD:CTCTT	186483196..186483200	186486845..186486849	IN:186483684..186486361	0.9379
Scaffold_4	188768742	188775618	pass	motif:TGCA	TSD:TATCA	188768737..188768741	188775619..188775623	IN:188768888..188775472	0.9384
Scaffold_4	190306714	190313210	pass	motif:TGCA	TSD:GTGAG	190306709..190306713	190313211..190313215	IN:190307197..190312727	0.9524
Scaffold_4	191066216	191072741	pass	motif:TGCA	TSD:CTATT	191066211..191066215	191072742..191072746	IN:191066699..191072257	0.9524
Scaffold_4	194219061	194227667	pass	motif:TGAA	TSD:TGAGT	194219056..194219060	194227668..194227672	IN:194219445..194227287	0.9525
Scaffold_5	9980769	9988216	pass	motif:TGCA	TSD:GTGA	9980765..9980768	9988217..9988220	IN:9981305..9987678	0.9422
Scaffold_5	11982929	11987023	pass	motif:TGCA	TSD:ACTG	11982925..11982928	11987024..11987027	IN:11983609..11986328	0.9291
Scaffold_5	14137791	14141735	pass	motif:TGAC	TSD:TACCA	14137786..14137790	14141734..14141738	IN:14138157..14141372	0.9751
Scaffold_5	18508716	18513333	pass	motif:TGAA	TSD:ACAAG	18508711..18508715	18513334..18513338	IN:18509068..18513001	0.9545
Scaffold_5	35992412	35994395	pass	motif:TGCA	TSD:ACCAT	35992407..35992411	35994396..35994400	IN:35992918..35993887	0.9269
Scaffold_5	37472222	37478713	pass	motif:TGCA	TSD:CCATG	37472217..37472221	37478714..37478718	IN:37472705..37478236	0.9371
Scaffold_5	39127393	39129516	pass	motif:TGCA	TSD:TAGCT	39127388..39127392	39129517..39129521	IN:39127916..39128995	0.9365
Scaffold_5	44402694	44404744	pass	motif:TGCA	TSD:TATGG	44402689..44402693	44404745..44404749	IN:44403200..44404234	0.919
Scaffold_5	45568722	45570688	pass	motif:TGCA	TSD:GGTGT	45568717..45568721	45570689..45570693	IN:45569191..45570229	0.9259
Scaffold_5	51217449	51219452	pass	motif:TGCA	TSD:GTCTC	51217444..51217448	51219453..51219457	IN:51217925..51218974	0.9663
Scaffold_5	52293050	52301331	pass	motif:TGCA	TSD:GAGT	52293046..52293049	52301332..52301335	IN:52293485..52300902	0.9299
Scaffold_5	58227536	58234007	pass	motif:TGCA	TSD:CATAT	58227531..58227535	58234008..58234012	IN:58228003..58233523	0.9313
Scaffold_5	58570422	58572474	pass	motif:TGCA	TSD:GATGA	58570417..58570421	58572475..58572479	IN:58570905..58571991	0.9503
Scaffold_5	64026710	64028804	pass	motif:TGCA	TSD:GTTCT	64026705..64026709	64028805..64028809	IN:64027236..64028278	0.9392
Scaffold_5	64312069	64323281	pass	motif:TGAC	TSD:CAAAA	64312064..64312068	64323283..64323287	IN:64313014..64322336	0.9578
Scaffold_5	66587977	66593060	pass	motif:TGCA	TSD:CTCA	66587973..66587976	66593061..66593064	IN:66588477..66592558	0.968
Scaffold_5	66608075	66618693	pass	motif:TGCA	TSD:AAGG	66608071..66608074	66618694..66618697	IN:66608581..66618190	0.9384
Scaffold_5	73915921	73919239	pass	motif:TGCA	TSD:TCTAG	73915916..73915920	73919240..73919244	IN:73916302..73918859	0.934
Scaffold_5	76172819	76174932	pass	motif:TGCA	TSD:CAAGT	76172814..76172818	76174933..76174937	IN:76173343..76174407	0.9351
Scaffold_5	84963255	84970852	pass	motif:TGCA	TSD:TCAG	84963251..84963254	84970853..84970856	IN:84963734..84970376	0.9066
Scaffold_5	85267499	85274028	pass	motif:TGCA	TSD:GATTC	85267494..85267498	85274029..85274033	IN:85267988..85273537	0.9121
Scaffold_5	90430930	90437409	pass	motif:TGCA	TSD:GTGAG	90430925..90430929	90437410..90437414	IN:90431412..90436927	0.9106
Scaffold_5	93328655	93331311	pass	motif:TGCA	TSD:GGGCT	93328650..93328654	93331312..93331316	IN:93329164..93330799	0.8972
Scaffold_5	94155805	94157776	pass	motif:TGCA	TSD:CTAGA	94155800..94155804	94157777..94157781	IN:94156283..94157301	0.962
Scaffold_5	103058257	103060436	pass	motif:TGCA	TSD:CTGC	103058253..103058256	103060437..103060440	IN:103058390..103060308	0.8984
Scaffold_5	107583274	107588573	pass	motif:TGCA	TSD:GAGT	107583270..107583273	107588574..107588577	IN:107583786..107588059	0.9219
Scaffold_5	108354922	108360543	pass	motif:TGAG	TSD:AGAAT	108354917..108354921	108360544..108360548	IN:108355277..108360190	0.9661
Scaffold_5	108713890	108721052	pass	motif:TGCA	TSD:GGAG	108713886..108713889	108721053..108721056	IN:108714438..108720503	0.9836
Scaffold_5	110272815	110281330	pass	motif:TGAG	TSD:ATATC	110272810..110272814	110281331..110281335	IN:110273182..110280963	1
Scaffold_5	111819045	111827699	pass	motif:TGCA	TSD:NA	..	..	IN:111819426..111827318	0.9554
Scaffold_5	117073733	117087776	pass	motif:TACA	TSD:CCCCT	117073728..117073732	117087777..117087781	IN:117073872..117087644	0.9323
Scaffold_5	118684936	118688578	pass	motif:TGCA	TSD:CTGGG	118684931..118684935	118688579..118688583	IN:118685418..118688095	0.9295
Scaffold_5	119840259	119842260	pass	motif:TGCA	TSD:CTTGG	119840254..119840258	119842261..119842265	IN:119840783..119841737	0.9273
Scaffold_5	122197309	122203821	pass	motif:TGCA	TSD:GTTAC	122197304..122197308	122203822..122203826	IN:122197790..122203338	0.9543
Scaffold_5	132041658	132045086	pass	motif:TGCA	TSD:CGGC	132041652..132041655	132045087..132045090	IN:132042062..132044682	0.9378
Scaffold_5	132102924	132111279	pass	motif:TGAC	TSD:CTTCT	132102919..132102923	132111278..132111282	IN:132103291..132110912	0.9836
Scaffold_5	140242037	140244089	pass	motif:TGCA	TSD:GGTTA	140242032..140242036	140244090..140244094	IN:140242512..140243605	0.9281
Scaffold_5	153752893	153754329	pass	motif:TGCA	TSD:TTT	153752890..153752892	153754330..153754332	IN:153753227..153753995	0.991
Scaffold_5	156170257	156178041	pass	motif:TGCA	TSD:GGTTC	156170252..156170256	156178042..156178046	IN:156170617..156177681	0.9889
Scaffold_5	161193549	161201265	pass	motif:TGCA	TSD:CTAC	161193542..161193545	161201266..161201269	IN:161194031..161200784	0.9266
Scaffold_5	166549579	166551646	pass	motif:TGCA	TSD:GCCTC	166549574..166549578	166551647..166551651	IN:166550110..166551116	0.9642
Scaffold_5	175527424	175534430	pass	motif:TAAC	TSD:ATATT	175527419..175527423	175534431..175534435	IN:175527810..175534044	0.961
Scaffold_5	178538035	178544455	pass	motif:TGCA	TSD:GAAGG	178538030..178538034	178544456..178544460	IN:178538510..178543980	0.9186
Scaffold_5	181197910	181204400	pass	motif:TGCA	TSD:GAAGG	181197905..181197909	181204401..181204405	IN:181198395..181203913	0.9442
Scaffold_6	96628	102295	pass	motif:TGCA	TSD:TAGA	96624..96627	102294..102297	IN:96958..101944	0.9878
Scaffold_6	1815891	1820610	pass	motif:TGAT	TSD:CCTAG	1815886..1815890	1820611..1820615	IN:1816254..1820247	0.9641
Scaffold_6	4811443	4813454	pass	motif:TGCA	TSD:GTCTG	4811438..4811442	4813455..4813459	IN:4811961..4812936	0.9054
Scaffold_6	5697941	5703375	pass	motif:TGAT	TSD:TTTTC	5697936..5697940	5703376..5703380	IN:5698309..5703007	0.9619
Scaffold_6	8448923	8456138	pass	motif:TACT	TSD:GCTTC	8448918..8448922	8456139..8456143	IN:8449214..8455847	0.9278
Scaffold_6	14767570	14769712	pass	motif:TGCA	TSD:CATGG	14767565..14767569	14769713..14769717	IN:14768092..14769188	0.9444
Scaffold_6	30645948	30647976	pass	motif:TGCA	TSD:GTACA	30645943..30645947	30647977..30647981	IN:30646440..30647496	0.9542
Scaffold_6	31033653	31035669	pass	motif:TGCA	TSD:GCATC	31033648..31033652	31035670..31035674	IN:31034135..31035184	0.9854
Scaffold_6	38350351	38354879	pass	motif:TGCA	TSD:ATAA	38350347..38350350	38354880..38354883	IN:38351215..38354017	0.8901
Scaffold_6	46390716	46397228	pass	motif:TGCA	TSD:CAAGG	46390711..46390715	46397229..46397233	IN:46391199..46396745	0.9834
Scaffold_6	47729255	47730399	pass	motif:TGCA	TSD:AAAT	47729251..47729254	47730400..47730403	IN:47729395..47730260	0.8849
Scaffold_6	49058729	49060796	pass	motif:TGCA	TSD:CCATC	49058724..49058728	49060797..49060801	IN:49059239..49060292	0.9524
Scaffold_6	49242529	49249063	pass	motif:TGCA	TSD:TACAC	49242524..49242528	49249064..49249068	IN:49243016..49248576	0.9487
Scaffold_6	49509076	49511049	pass	motif:TGCA	TSD:ACATC	49509071..49509075	49511050..49511054	IN:49509553..49510568	0.9644
Scaffold_6	52315931	52317977	pass	motif:TGCA	TSD:TCACC	52315926..52315930	52317978..52317982	IN:52316428..52317480	0.9135
Scaffold_6	54412435	54417923	pass	motif:TGCA	TSD:ACTG	54412427..54412430	54417924..54417927	IN:54412811..54417526	0.9543
Scaffold_6	54719107	54724569	pass	motif:TGCA	TSD:ACTG	54719103..54719106	54724570..54724573	IN:54719479..54724197	0.9435
Scaffold_6	57541066	57543089	pass	motif:TGCA	TSD:GTATT	57541061..57541065	57543090..57543094	IN:57541551..57542605	0.9194
Scaffold_6	66899713	66906191	pass	motif:TGCA	TSD:AGCAG	66899708..66899712	66906192..66906196	IN:66900202..66905712	0.9331
Scaffold_6	78095131	78113118	pass	motif:TGCA	TSD:TTTAT	78095126..78095130	78113119..78113123	IN:78096894..78111360	0.8824
Scaffold_6	80574821	80581335	pass	motif:TGCA	TSD:ATACC	80574816..80574820	80581336..80581340	IN:80575309..80580847	0.9302
Scaffold_6	86571668	86578194	pass	motif:TGCA	TSD:GGCAC	86571663..86571667	86578195..86578199	IN:86572151..86577709	0.9337
Scaffold_6	88866819	88872357	pass	motif:TGAC	TSD:TTCAC	88866814..88866818	88872356..88872360	IN:88867201..88871979	0.9576
Scaffold_6	91968650	91974061	pass	motif:TGCA	TSD:CTAG	91968646..91968649	91974062..91974065	IN:91969103..91973608	0.9324
Scaffold_6	94329159	94335670	pass	motif:TGCA	TSD:CACAC	94329154..94329158	94335671..94335675	IN:94329640..94335187	0.921
Scaffold_6	94962067	94970811	pass	motif:TGAG	TSD:ATAGG	94962062..94962066	94970812..94970816	IN:94962446..94970432	0.9815
Scaffold_6	96891228	96893332	pass	motif:TGCA	TSD:CCCTA	96891223..96891227	96893333..96893337	IN:96891749..96892807	0.8902
Scaffold_6	97186706	97194488	pass	motif:TGCA	TSD:TTAT	97186702..97186705	97194489..97194492	IN:97187187..97194007	0.9543
Scaffold_6	107499445	107505888	pass	motif:TGCA	TSD:GCCAA	107499440..107499444	107505889..107505893	IN:107499928..107505407	0.9335
Scaffold_6	107575513	107577502	pass	motif:TGCA	TSD:ATACT	107575508..107575512	107577503..107577507	IN:107576044..107576970	0.9266
Scaffold_6	108668947	108670924	pass	motif:TGCA	TSD:GTGGT	108668942..108668946	108670925..108670929	IN:108669411..108670442	0.9181
Scaffold_6	112674727	112676732	pass	motif:TGCA	TSD:GCAGG	112674722..112674726	112676733..112676737	IN:112675251..112676209	0.9234
Scaffold_6	115120605	115127336	pass	motif:TGCA	TSD:GACCC	115120600..115120604	115127337..115127341	IN:115121208..115126734	0.8865
Scaffold_6	118149964	118164325	pass	motif:TGCA	TSD:TTGG	118149960..118149963	118164326..118164329	IN:118151500..118162809	0.9199
Scaffold_6	122138036	122142878	pass	motif:TGCA	TSD:CCATC	122138031..122138035	122142879..122142883	IN:122138521..122142393	0.9443
Scaffold_6	122423739	122431518	pass	motif:TGAG	TSD:ATCAG	122423734..122423738	122431519..122431523	IN:122424092..122431165	0.9915
Scaffold_6	123169896	123171908	pass	motif:TGCA	TSD:ATGAG	123169891..123169895	123171909..123171913	IN:123170378..123171427	0.9833
Scaffold_6	127997106	128005159	pass	motif:TGCA	TSD:TAAC	127997102..127997105	128005160..128005163	IN:127997608..128004671	0.9434
Scaffold_6	137881374	137883277	pass	motif:TGCA	TSD:CCCAT	137881369..137881373	137883278..137883282	IN:137881854..137882796	0.952
Scaffold_6	141530657	141532673	pass	motif:TGCA	TSD:GACCT	141530652..141530656	141532674..141532678	IN:141531164..141532162	0.9624
Scaffold_6	146397006	146403503	pass	motif:TGCA	TSD:GATAT	146397001..146397005	146403504..146403508	IN:146397483..146403015	0.9137
Scaffold_6	146597577	146599623	pass	motif:TGCA	TSD:CCACC	146597572..146597576	146599624..146599628	IN:146598084..146599116	0.9149
Scaffold_6	148023244	148028162	pass	motif:TGCA	TSD:ATTC	148023240..148023243	148028161..148028164	IN:148023448..148027958	0.9505
Scaffold_6	148383352	148389858	pass	motif:TGCA	TSD:AACAT	148383347..148383351	148389859..148389863	IN:148383835..148389365	0.9524
Scaffold_6	155385877	155392408	pass	motif:TGCA	TSD:GAGAG	155385872..155385876	155392409..155392413	IN:155386360..155391925	0.971
Scaffold_6	156294946	156301452	pass	motif:TGCA	TSD:AGGAG	156294941..156294945	156301453..156301457	IN:156295432..156300964	0.9136
Scaffold_6	156546463	156552979	pass	motif:TGCA	TSD:GCAAC	156546458..156546462	156552980..156552984	IN:156546946..156552509	0.9573
Scaffold_6	172584297	172590815	pass	motif:TGCA	TSD:AGAGC	172584292..172584296	172590816..172590820	IN:172584784..172590324	0.9569
Scaffold_7	2637915	2644432	pass	motif:TGCA	TSD:GATCC	2637910..2637914	2644433..2644437	IN:2638396..2643942	0.8919
Scaffold_7	5209154	5215631	pass	motif:TGCA	TSD:GGGGC	5209149..5209153	5215632..5215636	IN:5209637..5215146	0.9607
Scaffold_7	7174936	7183503	pass	motif:TGCA	TSD:AACC	7174930..7174933	7183504..7183507	IN:7175321..7183139	0.9503
Scaffold_7	12002518	12004479	pass	motif:TGCA	TSD:CCGAC	12002513..12002517	12004480..12004484	IN:12003002..12003995	0.9275
Scaffold_7	18306477	18312840	pass	motif:TGAT	TSD:AGACC	18306472..18306476	18312841..18312845	IN:18306859..18312458	0.9423
Scaffold_7	21695162	21704249	pass	motif:TGCA	TSD:TTAC	21695158..21695161	21704250..21704253	IN:21695711..21703702	0.925
Scaffold_7	24314150	24316146	pass	motif:TGCA	TSD:TTTCC	24314145..24314149	24316147..24316151	IN:24314635..24315663	0.9607
Scaffold_7	25096297	25098302	pass	motif:TGCA	TSD:CCTGT	25096292..25096296	25098303..25098307	IN:25096783..25097818	0.9586
Scaffold_7	26593800	26595797	pass	motif:TGCA	TSD:GCAAT	26593795..26593799	26595798..26595802	IN:26594278..26595323	0.943
Scaffold_7	31892917	31894857	pass	motif:TGCA	TSD:AGCCC	31892912..31892916	31894858..31894862	IN:31893432..31894345	0.9432
Scaffold_7	32150687	32159251	pass	motif:TGCA	TSD:NA	..	..	IN:32151049..32158868	0.953
Scaffold_7	34736647	34744128	pass	motif:TGCA	TSD:TTGTG	34736642..34736646	34744129..34744133	IN:34737051..34743745	0.9108
Scaffold_7	35151235	35153309	pass	motif:TGCA	TSD:GTACT	35151230..35151234	35153310..35153314	IN:35151748..35152791	0.9396
Scaffold_7	35314274	35316288	pass	motif:TGCA	TSD:GATCA	35314269..35314273	35316289..35316293	IN:35314759..35315808	0.9311
Scaffold_7	39280841	39287414	pass	motif:TGCA	TSD:AATTC	39280836..39280840	39287415..39287419	IN:39280941..39287314	0.901
Scaffold_7	39457791	39465140	pass	motif:TGCA	TSD:CTTA	39457787..39457790	39465141..39465144	IN:39458224..39464705	0.9167
Scaffold_7	40197148	40199193	pass	motif:TGCA	TSD:GCCTC	40197143..40197147	40199194..40199198	IN:40197656..40198684	0.9467
Scaffold_7	42017373	42019349	pass	motif:TGCA	TSD:ACTGC	42017368..42017372	42019350..42019354	IN:42017853..42018868	0.9372
Scaffold_7	46070288	46072307	pass	motif:TGCA	TSD:CCTGA	46070283..46070287	46072308..46072312	IN:46070773..46071822	0.9216
Scaffold_7	46082348	46086929	pass	motif:TGCA	TSD:GTGAC	46082343..46082347	46086930..46086934	IN:46082831..46086444	0.94
Scaffold_7	46399965	46414110	pass	motif:TGCA	TSD:TTGT	46399961..46399964	46414111..46414114	IN:46400461..46413612	0.8925
Scaffold_7	52540549	52544195	pass	motif:TGCA	TSD:GGAG	52540545..52540548	52544194..52544197	IN:52540957..52543809	0.9634
Scaffold_7	55265534	55267533	pass	motif:TGCA	TSD:GAAGG	55265529..55265533	55267534..55267538	IN:55266011..55267049	0.9287
Scaffold_7	58387799	58389699	pass	motif:TGCA	TSD:GCAGA	58387794..58387798	58389700..58389704	IN:58388283..58389218	0.9064
Scaffold_7	68898434	68900390	pass	motif:TGCA	TSD:ACAAG	68898429..68898433	68900391..68900395	IN:68898940..68899883	0.9228
Scaffold_7	69666267	69668179	pass	motif:TGCA	TSD:GATAT	69666262..69666266	69668180..69668184	IN:69666750..69667694	0.9502
Scaffold_7	71135002	71137569	pass	motif:TGCA	TSD:GTCT	71134998..71135001	71137570..71137573	IN:71135509..71137061	0.9147
Scaffold_7	73596032	73597949	pass	motif:TGCA	TSD:ACCAT	73596027..73596031	73597950..73597954	IN:73596493..73597499	0.9327
Scaffold_7	75409971	75412023	pass	motif:TGCA	TSD:CATAC	75409966..75409970	75412024..75412028	IN:75410486..75411516	0.9087
Scaffold_7	77970170	77976650	pass	motif:TGCA	TSD:GTCTG	77970165..77970169	77976651..77976655	IN:77970653..77976170	0.9562
Scaffold_7	81591668	81593644	pass	motif:TGCA	TSD:TGCCC	81591663..81591667	81593645..81593649	IN:81592174..81593138	0.9228
Scaffold_7	83673764	83677265	pass	motif:TGCA	TSD:CAGC	83673760..83673763	83677264..83677267	IN:83674118..83676911	0.9688
Scaffold_7	92852131	92860632	pass	motif:TGAG	TSD:ACTTA	92852126..92852130	92860633..92860637	IN:92852517..92860245	0.9509
Scaffold_7	93819699	93826818	pass	motif:TGCA	TSD:GTGAC	93819694..93819698	93826819..93826823	IN:93820246..93826270	0.9249
Scaffold_7	106783791	106785775	pass	motif:TGCA	TSD:GTATC	106783786..106783790	106785776..106785780	IN:106784276..106785290	0.9464
Scaffold_7	107331988	107334219	pass	motif:TGCA	TSD:GTGGG	107331983..107331987	107334220..107334224	IN:107332552..107333661	0.8811
Scaffold_7	114347276	114352220	pass	motif:TGTA	TSD:CCCAC	114347271..114347275	114352221..114352225	IN:114347401..114352096	0.9194
Scaffold_7	123748745	123750743	pass	motif:TGCA	TSD:ATAGG	123748740..123748744	123750744..123750748	IN:123749270..123750222	0.9578
Scaffold_7	123941179	123947646	pass	motif:TGCA	TSD:AGTGG	123941174..123941178	123947647..123947651	IN:123941660..123947162	0.9439
Scaffold_7	133387547	133394035	pass	motif:TGCA	TSD:CAGCG	133387542..133387546	133394036..133394040	IN:133388029..133393552	0.9439
Scaffold_7	136746992	136753522	pass	motif:TGCA	TSD:TATAC	136746987..136746991	136753523..136753527	IN:136747475..136753037	0.9068
Scaffold_7	138710072	138716320	pass	motif:TGTG	TSD:AAATA	138710067..138710071	138716321..138716325	IN:138710247..138716145	0.9034
Scaffold_7	142512556	142516374	pass	motif:TGCC	TSD:TGAGC	142512551..142512555	142516375..142516379	IN:142512660..142516270	0.9905
Scaffold_8	17039261	17045740	pass	motif:TGCA	TSD:GTGAT	17039256..17039260	17045741..17045745	IN:17039744..17045257	0.9524
Scaffold_8	17781245	17783434	pass	motif:TGCA	TSD:GTATG	17781240..17781244	17783435..17783439	IN:17781717..17782963	0.9406
Scaffold_8	18290693	18300077	pass	motif:TGCA	TSD:ACCT	18290689..18290692	18300078..18300081	IN:18291181..18299587	0.9488
Scaffold_8	18941742	18943140	pass	motif:TGCA	TSD:TTGTG	18941737..18941741	18943141..18943145	IN:18941901..18942982	0.962
Scaffold_8	20957465	20963709	pass	motif:TGCC	TSD:TGTGA	20957460..20957464	20963710..20963714	IN:20957745..20963430	0.9571
Scaffold_8	25973878	25980378	pass	motif:TGCA	TSD:CCCAC	25973873..25973877	25980379..25980383	IN:25974360..25979906	0.9552
Scaffold_8	26328287	26333444	pass	motif:TGCA	TSD:CCCCC	26328282..26328286	26333445..26333449	IN:26328929..26332799	0.9359
Scaffold_8	26924107	26937054	pass	motif:TGCA	TSD:TTGT	26924103..26924106	26937055..26937058	IN:26924507..26936654	0.8622
Scaffold_8	27006548	27008494	pass	motif:TGCA	TSD:GCCTC	27006543..27006547	27008495..27008499	IN:27007053..27007987	0.901
Scaffold_8	31048438	31050521	pass	motif:TGCA	TSD:TATAC	31048433..31048437	31050522..31050526	IN:31048961..31049997	0.9713
Scaffold_8	39775311	39781826	pass	motif:TGCA	TSD:GGAGG	39775306..39775310	39781827..39781831	IN:39775790..39781344	0.9603
Scaffold_8	41863131	41865044	pass	motif:TGCA	TSD:CATCG	41863126..41863130	41865045..41865049	IN:41863608..41864563	0.9224
Scaffold_8	47293187	47295314	pass	motif:TGCA	TSD:CAAGC	47293182..47293186	47295315..47295319	IN:47293714..47294789	0.8779
Scaffold_8	47470553	47472556	pass	motif:TGCA	TSD:GCTCC	47470548..47470552	47472557..47472561	IN:47471035..47472081	0.9516
Scaffold_8	47911942	47918197	pass	motif:TGGA	TSD:GTGCA	47911937..47911941	47918198..47918202	IN:47912058..47918081	0.9655
Scaffold_8	48080912	48087368	pass	motif:TGCA	TSD:ATGGC	48080907..48080911	48087369..48087373	IN:48081400..48086874	0.916
Scaffold_8	60658321	60660371	pass	motif:TGCA	TSD:ACATC	60658316..60658320	60660372..60660376	IN:60658826..60659879	0.945
Scaffold_8	61787050	61795688	pass	motif:TGAC	TSD:CTCAC	61787045..61787049	61795687..61795691	IN:61787458..61795280	0.9656
Scaffold_8	65258234	65260255	pass	motif:TGCA	TSD:CATT	65258230..65258233	65260256..65260259	IN:65258743..65259745	0.8939
Scaffold_8	69032708	69034755	pass	motif:TGCA	TSD:GTCAC	69032703..69032707	69034756..69034760	IN:69033218..69034256	0.9599
Scaffold_8	72066233	72068227	pass	motif:TGCA	TSD:CTCAA	72066228..72066232	72068228..72068232	IN:72066754..72067707	0.9576
Scaffold_8	76819091	76822442	pass	motif:TGCA	TSD:CCTT	76819087..76819090	76822441..76822444	IN:76819500..76822033	0.9435
Scaffold_8	79219904	79222842	pass	motif:TGCA	TSD:TTAA	79219900..79219903	79222843..79222846	IN:79220199..79222547	1
Scaffold_8	82176198	82185250	pass	motif:TGCA	TSD:CCCT	82176194..82176197	82185251..82185254	IN:82176744..82184703	0.9412
Scaffold_8	90814414	90816005	pass	motif:TGCA	TSD:TAAC	90814410..90814413	90816006..90816009	IN:90814586..90815833	0.9826
Scaffold_8	98337324	98345429	pass	motif:TGCA	TSD:CCTGG	98337319..98337323	98345430..98345434	IN:98337449..98345304	0.00896
Scaffold_8	98513767	98522505	pass	motif:TGCA	TSD:GGAT	98513763..98513766	98522506..98522509	IN:98514275..98521997	0.9646
Scaffold_8	103572757	103574628	pass	motif:TGCA	TSD:CTATG	103572752..103572756	103574629..103574633	IN:103573103..103574268	0.913
Scaffold_8	110208506	110212423	pass	motif:TGCA	TSD:TATAC	110208501..110208505	110212424..110212428	IN:110208997..110211935	0.9466
Scaffold_8	110275121	110277079	pass	motif:TGCA	TSD:CCCAT	110275116..110275120	110277080..110277084	IN:110275603..110276597	0.9459
Scaffold_8	110753023	110759354	pass	motif:TGCA	TSD:CATAG	110753018..110753022	110759355..110759359	IN:110753506..110758872	0.9274
Scaffold_8	125382296	125385145	pass	motif:TGCA	TSD:TTCC	125382292..125382295	125385146..125385149	IN:125382409..125385032	0.9823
Scaffold_8	139034397	139036461	pass	motif:TGCA	TSD:GCGTC	139034392..139034396	139036462..139036466	IN:139034909..139035954	0.8893
Scaffold_8	139120980	139123044	pass	motif:TGCA	TSD:GACGC	139120975..139120979	139123045..139123049	IN:139121487..139122532	0.8854
Scaffold_8	140921384	140923916	pass	motif:TGCT	TSD:GTGGT	140921379..140921383	140923917..140923921	IN:140921799..140923501	0.988
Scaffold_9	12648529	12650689	pass	motif:TGCA	TSD:GACCC	12648524..12648528	12650690..12650694	IN:12649047..12650162	0.9402
Scaffold_9	27258629	27261938	pass	motif:TGCA	TSD:TTCC	27258623..27258626	27261939..27261942	IN:27259038..27261529	0.9484
Scaffold_9	30170499	30177001	pass	motif:TGCA	TSD:ATTAG	30170494..30170498	30177002..30177006	IN:30170981..30176521	0.9542
Scaffold_9	31694891	31703480	pass	motif:TGCA	TSD:ATAAC	31694886..31694890	31703481..31703485	IN:31695244..31703127	0.9377
Scaffold_9	40725480	40727451	pass	motif:TGCA	TSD:GAGGG	40725475..40725479	40727452..40727456	IN:40725958..40726973	0.9498
Scaffold_9	41446321	41448260	pass	motif:TGCA	TSD:GTTTG	41446316..41446320	41448261..41448265	IN:41446833..41447754	0.9228
Scaffold_9	44702032	44704121	pass	motif:TGCA	TSD:GATTC	44702027..44702031	44704122..44704126	IN:44702566..44703591	0.9527
Scaffold_9	52032719	52039248	pass	motif:TGCA	TSD:GTTAG	52032714..52032718	52039249..52039253	IN:52033203..52038765	0.9317
Scaffold_9	53927186	53934331	pass	motif:TGCA	TSD:CTAT	53927182..53927185	53934332..53934335	IN:53927713..53933803	0.903
Scaffold_9	56372114	56375432	pass	motif:TGCA	TSD:NA	..	..	IN:56372495..56375051	0.9449
Scaffold_9	59449898	59458467	pass	motif:TGCA	TSD:CATA	59449892..59449895	59458468..59458471	IN:59450263..59458100	0.9752
Scaffold_9	62428646	62435181	pass	motif:TGCA	TSD:TGTGT	62428641..62428645	62435182..62435186	IN:62429129..62434698	0.9586
Scaffold_9	65240574	65245803	pass	motif:TTCA	TSD:TGGAA	65240569..65240573	65245804..65245808	IN:65240945..65245436	0.9645
Scaffold_9	66832219	66834111	pass	motif:TGCA	TSD:CTGCC	66832214..66832218	66834112..66834116	IN:66832702..66833628	0.9481
Scaffold_9	67046845	67049184	pass	motif:TGCA	TSD:GTAGG	67046840..67046844	67049185..67049189	IN:67047367..67048663	0.8596
Scaffold_9	67681901	67684235	pass	motif:TACA	TSD:CAGAT	67681896..67681900	67684236..67684240	IN:67682010..67684124	0.9
Scaffold_9	70631028	70637517	pass	motif:TGCA	TSD:CAGAG	70631023..70631027	70637518..70637522	IN:70631510..70637047	0.9574
Scaffold_9	70687075	70694225	pass	motif:TGCA	TSD:NA	..	..	IN:70687453..70693847	0.9577
Scaffold_9	77871569	77879391	pass	motif:TGCA	TSD:AGTAC	77871564..77871568	77879392..77879396	IN:77872215..77878743	0.9582
Scaffold_9	78075018	78076720	pass	motif:TGCA	TSD:CTAG	78075014..78075017	78076721..78076724	IN:78075164..78076574	0.9589
Scaffold_9	80969799	80976298	pass	motif:TGCA	TSD:CCATG	80969794..80969798	80976299..80976303	IN:80970282..80975815	0.9627
Scaffold_9	90215226	90221196	pass	motif:TGAC	TSD:TTAAT	90215221..90215225	90221195..90221199	IN:90215623..90220802	0.9464
Scaffold_9	91714734	91718701	pass	motif:TGCA	TSD:GAGA	91714730..91714733	91718702..91718705	IN:91714875..91718560	0.9929
Scaffold_9	92632928	92639356	pass	motif:TGCA	TSD:TGTAT	92632923..92632927	92639357..92639361	IN:92633410..92638874	0.9751
Scaffold_9	108744575	108747881	pass	motif:TGAT	TSD:TCATT	108744570..108744574	108747882..108747886	IN:108744929..108747527	0.943
Scaffold_9	111242094	111250039	pass	motif:TTCA	TSD:ATCCC	111242089..111242093	111250040..111250044	IN:111242480..111249653	0.9662
Scaffold_9	111862774	111868626	pass	motif:TGCA	TSD:GCTA	111862770..111862773	111868625..111868628	IN:111863161..111868242	0.9634
Scaffold_9	119371358	119377874	pass	motif:TGCA	TSD:GGTGT	119371353..119371357	119377875..119377879	IN:119371841..119377389	0.9296
Scaffold_9	129438587	129444649	pass	motif:TGCA	TSD:CAAAG	129438582..129438586	129444650..129444654	IN:129439059..129444165	0.9404
Scaffold_9	130288820	130295332	pass	motif:TGCA	TSD:CATGG	130288815..130288819	130295333..130295337	IN:130289303..130294857	0.9305
Scaffold_9	135405623	135412071	pass	motif:TGCA	TSD:ATGGT	135405618..135405622	135412072..135412076	IN:135406103..135411616	0.9469
Scaffold_9	136458281	136460294	pass	motif:TGCA	TSD:AACAG	136458276..136458280	136460295..136460299	IN:136458763..136459813	0.9314
For the Asian elephant genome.
Scaffold/Chromosome number	Start	End	Category	Motif	TSD	5_TSD	3_TSD	Internal	Identity
Chr1	122077664	122086936	pass	motif:TGCA	TSD:CAGG	122077660..122077663	122086935..122086938	IN:122078702..122085898	0.9952
Chr1	136562780	136576151	pass	motif:TGCA	TSD:ATCC	136562776..136562779	136576152..136576155	IN:136562917..136576014	0.9051
Chr1	143583417	143590024	pass	motif:TGCA	TSD:GTTG	143583413..143583416	143590025..143590028	IN:143583860..143589577	0.9271
Chr1	176085003	176087236	pass	motif:TGCA	TSD:AGGAT	176084998..176085002	176087237..176087241	IN:176085202..176087036	0.8939
Chr1	178937070	178943492	pass	motif:TGCA	TSD:CTGG	178937066..178937069	178943493..178943496	IN:178937205..178943355	0.9111
Chr1	190082594	190089398	pass	motif:TGCA	TSD:CTGG	190082590..190082593	190089399..190089402	IN:190082731..190089261	0.9416
Chr1	19733754	19746592	pass	motif:TGCA	TSD:TTAAG	19733749..19733753	19746593..19746597	IN:19734117..19746242	0.9286
Chr1	204360643	204373291	pass	motif:TGCA	TSD:CCAG	204360639..204360642	204373292..204373295	IN:204360780..204373154	0.8978
Chr1	205325236	205326876	pass	motif:TGTA	TSD:ATCTT	205325231..205325235	205326877..205326881	IN:205325442..205326670	0.9227
Chr1	208851852	208853918	pass	motif:TGCA	TSD:ACAGG	208851847..208851851	208853919..208853923	IN:208852362..208853401	0.8976
Chr1	217925214	217936201	pass	motif:TGCA	TSD:CCAG	217925210..217925213	217936202..217936205	IN:217925351..217936064	0.9051
Chr1	221295641	221308222	pass	motif:TGCA	TSD:CTGG	221295637..221295640	221308223..221308226	IN:221295778..221308085	0.8759
Chr1	2716566	2729944	pass	motif:TGCA	TSD:CTGG	2716562..2716565	2729945..2729948	IN:2716703..2729807	0.9124
Chr1	72384234	72386334	pass	motif:TGCA	TSD:GACAG	72384229..72384233	72386335..72386339	IN:72384751..72385817	0.9043
Chr1	86708996	86717418	pass	motif:TGCA	TSD:GGGA	86708992..86708995	86717419..86717422	IN:86709610..86716808	0.9193
Chr10	10131532	10141276	pass	motif:TGCA	TSD:ACTT	10131528..10131531	10141277..10141280	IN:10132017..10140786	0.89
Chr10	35062041	35073663	pass	motif:TGCA	TSD:CCAG	35062037..35062040	35073664..35073667	IN:35062170..35073526	0.9254
Chr10	44579908	44584342	pass	motif:TGCA	TSD:CTGG	44579904..44579907	44584343..44584346	IN:44580410..44583834	0.9482
Chr10	50756700	50760782	pass	motif:TGCA	TSD:CCAG	50756696..50756699	50760783..50760786	IN:50756837..50760645	0.8759
Chr10	68893017	68899417	pass	motif:TGCA	TSD:CTGG	68893013..68893016	68899418..68899421	IN:68893154..68899280	0.9197
Chr10	76351041	76365986	pass	motif:TGCA	TSD:CCAG	76351037..76351040	76365987..76365990	IN:76351168..76365849	0.8837
Chr10	79600324	79612755	pass	motif:TGCA	TSD:CCAG	79600320..79600323	79612756..79612759	IN:79600461..79612619	0.9044
Chr10	86377846	86387354	pass	motif:TGCA	TSD:CTGG	86377842..86377845	86387355..86387358	IN:86377983..86387217	0.9197
Chr10	95327520	95328917	pass	motif:TGCA	TSD:AGA	95327517..95327519	95328918..95328920	IN:95327676..95328761	1
Chr11	28836994	28846276	pass	motif:TGCA	TSD:TGCC	28836990..28836993	28846277..28846280	IN:28837516..28845754	0.9731
Chr11	80060949	80062988	pass	motif:TGCA	TSD:GTAAC	80060944..80060948	80062989..80062993	IN:80061449..80062499	0.9078
Chr12	108862662	108872531	pass	motif:TGCA	TSD:CCAG	108862658..108862661	108872532..108872535	IN:108862791..108872394	0.9008
Chr12	18262763	18271606	pass	motif:TGCA	TSD:ATCTT	18262758..18262762	18271607..18271611	IN:18263378..18271014	0.9307
Chr12	25098267	25107028	pass	motif:TGCA	TSD:CTGG	25098263..25098266	25107029..25107032	IN:25098404..25106891	0.8978
Chr12	33807142	33813902	pass	motif:TGCA	TSD:CTGG	33807138..33807141	33813903..33813906	IN:33807279..33813765	0.8905
Chr12	34566557	34569181	pass	motif:TGCA	TSD:CCAG	34566553..34566556	34569182..34569185	IN:34566694..34569044	0.9197
Chr12	34567539	34569181	pass	motif:TGCA	TSD:CCAG	34567535..34567538	34569182..34569185	IN:34567676..34569044	0.9562
Chr12	52131351	52137360	pass	motif:TGCA	TSD:ATTA	52131347..52131350	52137361..52137364	IN:52131923..52136789	0.972
Chr12	56617592	56632709	pass	motif:TGCA	TSD:TCCAC	56617587..56617591	56632710..56632714	IN:56617741..56632560	0.8792
Chr12	6422548	6427805	pass	motif:TGCA	TSD:TTGT	6422544..6422547	6427806..6427809	IN:6422945..6427408	0.8715
Chr12	6627830	6635187	pass	motif:TGCA	TSD:GCAT	6627826..6627829	6635188..6635191	IN:6628153..6634864	0.9721
Chr12	91470280	91472314	pass	motif:TGCA	TSD:TTAT	91470276..91470279	91472315..91472318	IN:91470411..91472183	0.9084
Chr13	12355027	12360980	pass	motif:TGCA	TSD:CTGG	12355023..12355026	12360981..12360984	IN:12355164..12360843	0.8832
Chr13	24291579	24296911	pass	motif:TGCA	TSD:CCAG	24291575..24291578	24296912..24296915	IN:24291714..24296774	0.9037
Chr13	49316775	49330194	pass	motif:TGCA	TSD:CCAG	49316771..49316774	49330195..49330198	IN:49316912..49330057	0.9416
Chr13	59378278	59392916	pass	motif:TGCA	TSD:CCAG	59378274..59378277	59392917..59392920	IN:59378407..59392779	0.9147
Chr13	75846984	75850807	pass	motif:TGCA	TSD:CTGT	75846980..75846983	75850808..75850811	IN:75847112..75850680	0.8968
Chr13	81972259	81975222	pass	motif:TGCA	TSD:CCAG	81972255..81972258	81975223..81975226	IN:81972397..81975084	0.9051
Chr14	1999116	2006424	pass	motif:TGCA	TSD:CCAT	1999112..1999115	2006425..2006428	IN:1999255..2006287	0.8905
Chr14	43216287	43223406	pass	motif:TGCA	TSD:CATT	43216283..43216286	43223407..43223410	IN:43216810..43222880	0.9541
Chr14	49298242	49302191	pass	motif:TGCA	TSD:CCAG	49298238..49298241	49302192..49302195	IN:49298379..49302054	0.8686
Chr14	69009301	69012632	pass	motif:TGCA	TSD:CCAG	69009297..69009300	69012633..69012636	IN:69009436..69012495	0.9037
Chr14	88473713	88478376	pass	motif:TGCA	TSD:CTGG	88473709..88473712	88478377..88478380	IN:88473850..88478239	0.9051
Chr14	96036779	96038482	pass	motif:TGTA	TSD:ACTGA	96036774..96036778	96038483..96038487	IN:96037004..96038258	0.92
Chr15	19809089	19812358	pass	motif:TACA	TSD:ACAAG	19809084..19809088	19812359..19812363	IN:19809263..19812183	0.9086
Chr15	41393526	41397940	pass	motif:TGCA	TSD:CCAG	41393522..41393525	41397941..41397944	IN:41393655..41397803	0.8702
Chr15	47910128	47911690	pass	motif:TGCA	TSD:CTGG	47910124..47910127	47911691..47911694	IN:47910265..47911553	0.9343
Chr15	59489870	59495084	pass	motif:TGGT	TSD:GGGAT	59489865..59489869	59495085..59495089	IN:59491093..59493860	0.9992
Chr15	71588952	71598285	pass	motif:TGCA	TSD:CTGG	71588948..71588951	71598286..71598289	IN:71589089..71598148	0.9124
Chr16	35481686	35496297	pass	motif:TGCA	TSD:CCAG	35481682..35481685	35496298..35496301	IN:35481823..35496160	0.9124
Chr17	15689752	15694689	pass	motif:TGCA	TSD:CCAG	15689748..15689751	15694690..15694693	IN:15689890..15694552	0.9197
Chr17	16164581	16173782	pass	motif:TGCA	TSD:TTTG	16164577..16164580	16173783..16173786	IN:16165108..16173255	0.9583
Chr17	19555813	19556991	pass	motif:TACA	TSD:GTTCA	19555808..19555812	19556992..19556996	IN:19555962..19556843	0.9324
Chr17	41364650	41366708	pass	motif:TGCA	TSD:CTATC	41364645..41364649	41366709..41366713	IN:41365147..41366201	0.8869
Chr17	42934056	42943639	pass	motif:TGCA	TSD:GGAA	42934050..42934053	42943640..42943643	IN:42935098..42942597	0.9942
Chr17	46684871	46686913	pass	motif:TGCA	TSD:ATGTG	46684866..46684870	46686914..46686918	IN:46685390..46686393	0.9171
Chr17	8143518	8149011	pass	motif:TGCA	TSD:CTGG	8143514..8143517	8149012..8149015	IN:8143655..8148874	0.8978
Chr18	51982310	51989293	pass	motif:TGCA	TSD:CCTT	51982306..51982309	51989294..51989297	IN:51982892..51988711	0.9516
Chr18	67960906	67970561	pass	motif:TGCA	TSD:NA	..	..	IN:67961989..67969478	0.9982
Chr18	67960906	67970564	pass	motif:TGCA	TSD:TTT	67960903..67960905	67970562..67970564	IN:67961992..67969478	0.9982
Chr18	73770163	73771913	pass	motif:TGCA	TSD:ACAT	73770159..73770162	73771914..73771917	IN:73770460..73771615	0.9458
Chr18	7545107	7555214	pass	motif:TGCA	TSD:CAAT	7545103..7545106	7555215..7555218	IN:7545820..7554501	0.8801
Chr18	77465650	77474839	pass	motif:TGCA	TSD:CTGG	77465646..77465649	77474840..77474843	IN:77465787..77474702	0.9343
Chr19	20879388	20886236	pass	motif:TGCA	TSD:AGGAG	20879383..20879387	20886237..20886241	IN:20880061..20885564	0.9554
Chr19	28401841	28407733	pass	motif:TGCA	TSD:CCAG	28401837..28401840	28407734..28407737	IN:28401978..28407596	0.9124
Chr19	44654789	44659475	pass	motif:TGCA	TSD:CCAG	44654785..44654788	44659476..44659479	IN:44654917..44659338	0.9237
Chr19	5915732	5924209	pass	motif:TGCA	TSD:TTTAT	5915727..5915731	5924210..5924214	IN:5916816..5923128	0.9202
Chr19	81121923	81135440	pass	motif:TGCA	TSD:ACCGA	81121918..81121922	81135441..81135445	IN:81122134..81135228	0.9434
Chr2	124971108	124973276	pass	motif:TGCA	TSD:CACCT	124971103..124971107	124973277..124973281	IN:124971627..124972758	0.917
Chr2	134207215	134218271	pass	motif:TGCA	TSD:TGT	134207212..134207214	134218272..134218274	IN:134207656..134217829	0.8909
Chr2	147392492	147398098	pass	motif:TGCA	TSD:CCAG	147392488..147392491	147398099..147398102	IN:147392621..147397961	0.938
Chr2	191929042	191930896	pass	motif:TGCA	TSD:GTCCT	191929037..191929041	191930897..191930901	IN:191929521..191930418	0.8779
Chr2	228272494	228274134	pass	motif:TGCA	TSD:CTGG	228272490..228272493	228274135..228274138	IN:228272631..228273997	0.8905
Chr2	40758510	40764290	pass	motif:TGCA	TSD:CTTT	40758506..40758509	40764291..40764294	IN:40758775..40764025	0.9015
Chr2	63669679	63676264	pass	motif:TGCA	TSD:CTGG	63669675..63669678	63676265..63676268	IN:63669814..63676127	0.9111
Chr2	79591335	79593539	pass	motif:TGCA	TSD:TAAAC	79591330..79591334	79593540..79593544	IN:79591858..79593017	0.9521
Chr2	97627059	97628963	pass	motif:TGCA	TSD:GTATC	97627054..97627058	97628964..97628968	IN:97627560..97628466	0.8909
Chr20	28429616	28435026	pass	motif:TGCA	TSD:CCAG	28429612..28429615	28435027..28435030	IN:28429745..28434889	0.9008
Chr20	39762270	39777282	pass	motif:TGCA	TSD:CTGG	39762266..39762269	39777283..39777286	IN:39762407..39777146	0.9338
Chr20	42755006	42768276	pass	motif:TGCA	TSD:CTGT	42755002..42755005	42768277..42768280	IN:42755135..42768148	0.8906
Chr20	46364759	46372831	pass	motif:TGCA	TSD:CTGG	46364755..46364758	46372832..46372835	IN:46364896..46372694	0.9343
Chr20	567776	573302	pass	motif:TGCA	TSD:GGGG	567772..567775	573303..573306	IN:568224..572846	0.9193
Chr20	64631768	64635334	pass	motif:TGCA	TSD:CCAG	64631764..64631767	64635335..64635338	IN:64631897..64635197	0.9542
Chr20	68564999	68567085	pass	motif:TGCA	TSD:CTGG	68564995..68564998	68567086..68567089	IN:68565136..68566948	0.927
Chr20	69618414	69629149	pass	motif:TGCA	TSD:CCAG	69618410..69618413	69629150..69629153	IN:69618551..69629012	0.8978
Chr21	20286652	20288572	pass	motif:TGCA	TSD:ATAA	20286648..20286651	20288573..20288576	IN:20286817..20288407	0.9879
Chr21	22887821	22898779	pass	motif:TGCC	TSD:TTATG	22887816..22887820	22898780..22898784	IN:22887973..22898627	0.915
Chr21	24699127	24713804	pass	motif:TGCA	TSD:CTGG	24699123..24699126	24713805..24713808	IN:24699264..24713667	0.8832
Chr21	45562867	45565293	pass	motif:TGCA	TSD:CTGG	45562863..45562866	45565294..45565297	IN:45563004..45565156	0.927
Chr21	67836599	67846826	pass	motif:TGCA	TSD:CTGG	67836595..67836598	67846827..67846830	IN:67836735..67846689	0.9118
Chr21	81742102	81744150	pass	motif:TGCA	TSD:CCTGG	81742097..81742101	81744151..81744155	IN:81742598..81743628	0.9093
Chr22	17350708	17354313	pass	motif:TGCA	TSD:CTGG	17350704..17350707	17354314..17354317	IN:17350836..17354186	0.937
Chr22	22962905	22965026	pass	motif:TGCA	TSD:GTAAG	22962900..22962904	22965027..22965031	IN:22963440..22964495	0.8847
Chr22	30588261	30598040	pass	motif:TGCA	TSD:CCAG	30588257..30588260	30598041..30598044	IN:30588396..30597903	0.9259
Chr22	70010763	70012097	pass	motif:TGCA	TSD:CTGG	70010759..70010762	70012098..70012101	IN:70010900..70011968	0.9308
Chr22	74826190	74837328	pass	motif:TGCA	TSD:AATTC	74826185..74826189	74837329..74837333	IN:74826289..74837228	0.95
Chr22	7810214	7821559	pass	motif:TGCA	TSD:CTGG	7810210..7810213	7821560..7821563	IN:7810351..7821422	0.8978
Chr23	13688942	13701357	pass	motif:TGCA	TSD:CCAG	13688938..13688941	13701358..13701361	IN:13689079..13701220	0.8978
Chr23	18811364	18821057	pass	motif:TGCA	TSD:CTGG	18811360..18811363	18821058..18821061	IN:18811501..18820921	0.8971
Chr23	24727147	24733144	pass	motif:TGCA	TSD:CCAG	24727143..24727146	24733145..24733148	IN:24727284..24733008	0.8971
Chr23	47379444	47389047	pass	motif:TAAA	TSD:AAAAA	47379436..47379440	47389050..47389054	IN:47379651..47388839	0.9227
Chr23	63564371	63576494	pass	motif:TGCA	TSD:CCAG	63564367..63564370	63576495..63576498	IN:63564508..63576357	0.9051
Chr24	18935590	18948480	pass	motif:TGCA	TSD:CCAG	18935586..18935589	18948481..18948484	IN:18935719..18948343	0.9318
Chr24	27416966	27427585	pass	motif:TGCA	TSD:CTGG	27416962..27416965	27427586..27427589	IN:27417103..27427449	0.9333
Chr24	48139188	48154078	pass	motif:TGCA	TSD:CCAG	48139184..48139187	48154079..48154082	IN:48139325..48153941	0.8832
Chr24	9959708	9961463	pass	motif:TGCA	TSD:AGTG	9959704..9959707	9961464..9961467	IN:9959913..9961258	0.9707
Chr25	15958897	15960826	pass	motif:TGCA	TSD:CCAG	15958893..15958896	15960827..15960830	IN:15959034..15960689	0.9197
Chr25	32182487	32184037	pass	motif:TGCA	TSD:AGAC	32182483..32182486	32184038..32184041	IN:32182652..32183872	0.9212
Chr25	47249121	47257480	pass	motif:TGCA	TSD:CTGG	47249117..47249120	47257481..47257484	IN:47249258..47257343	0.9416
Chr25	52201863	52213156	pass	motif:TGCA	TSD:GCTT	52201859..52201862	52213157..52213160	IN:52202272..52212744	0.9191
Chr25	52260310	52264891	pass	motif:TGCT	TSD:CCTCC	52260305..52260309	52264892..52264896	IN:52260461..52264740	0.9801
Chr26	28166452	28175190	pass	motif:TGCA	TSD:CCAC	28166448..28166451	28175191..28175194	IN:28166587..28175055	0.8881
Chr26	42099769	42108870	pass	motif:TGCA	TSD:GAAA	42099765..42099768	42108871..42108874	IN:42100277..42108362	0.9625
Chr27	21473078	21485925	pass	motif:TGCA	TSD:CCAG	21473074..21473077	21485926..21485929	IN:21473207..21485789	0.8769
Chr27	22425292	22439070	pass	motif:TGCA	TSD:CCAG	22425288..22425291	22439071..22439074	IN:22425429..22438933	0.9051
Chr27	22786700	22788688	pass	motif:TGCA	TSD:GTTCT	22786695..22786699	22788689..22788693	IN:22787238..22788151	0.8864
Chr3	103898551	103908174	pass	motif:TGCA	TSD:CTGG	103898547..103898550	103908175..103908178	IN:103898688..103908037	0.9191
Chr3	110173354	110174978	pass	motif:TGCA	TSD:CCAG	110173350..110173353	110174979..110174982	IN:110173491..110174841	0.9343
Chr3	112947026	112954239	pass	motif:TGCA	TSD:CTGG	112947022..112947025	112954240..112954243	IN:112947163..112954102	0.9051
Chr3	126852500	126860165	pass	motif:TGCA	TSD:CTGG	126852496..126852499	126860166..126860169	IN:126852637..126860028	0.8978
Chr3	161283379	161294263	pass	motif:TACA	TSD:TGCAT	161283374..161283378	161294264..161294268	IN:161283719..161293924	0.8584
Chr3	170519710	170534695	pass	motif:TGCA	TSD:CCAG	170519706..170519709	170534696..170534699	IN:170519848..170534558	0.9197
Chr3	171947240	171954264	pass	motif:TGCA	TSD:CCAG	171947236..171947239	171954265..171954268	IN:171947369..171954127	0.9147
Chr3	182946216	182951535	pass	motif:TGCA	TSD:CCAG	182946212..182946215	182951536..182951539	IN:182946353..182951398	0.9416
Chr3	183789811	183794246	pass	motif:TGCA	TSD:CCTT	183789807..183789810	183794247..183794250	IN:183790254..183793800	0.9206
Chr3	192232423	192239920	pass	motif:TGCA	TSD:CCAG	192232419..192232422	192239921..192239924	IN:192232560..192239783	0.9124
Chr3	196966955	196971457	pass	motif:TGCA	TSD:TCTTT	196966950..196966954	196971458..196971462	IN:196967361..196971045	0.8842
Chr3	200828230	200840290	pass	motif:TGCA	TSD:CTTT	200828226..200828229	200840291..200840294	IN:200828468..200840056	0.9103
Chr3	214620689	214627807	pass	motif:TGCA	TSD:CCAG	214620685..214620688	214627808..214627811	IN:214620826..214627670	0.9197
Chr3	29572703	29577962	pass	motif:TGCA	TSD:GGTC	29572699..29572702	29577963..29577966	IN:29573161..29577504	0.8974
Chr3	43291156	43293100	pass	motif:TGCA	TSD:CCTGC	43291151..43291155	43293101..43293105	IN:43291652..43292605	0.9008
Chr3	4832919	4844177	pass	motif:TGCA	TSD:ATCA	4832915..4832918	4844178..4844181	IN:4833438..4843661	0.8613
Chr3	64081076	64088641	pass	motif:TGCA	TSD:CTGG	64081072..64081075	64088642..64088645	IN:64081213..64088504	0.9343
Chr4	122531983	122534419	pass	motif:TGCA	TSD:CTGG	122531979..122531982	122534420..122534423	IN:122532120..122534282	0.927
Chr4	122539781	122544142	pass	motif:TGCA	TSD:CTGG	122539777..122539780	122544143..122544146	IN:122539918..122544005	0.9562
Chr4	126306175	126320583	pass	motif:TGCA	TSD:CCAG	126306171..126306174	126320584..126320587	IN:126306304..126320446	0.9237
Chr4	127532021	127536580	pass	motif:TGCA	TSD:TGAT	127532017..127532020	127536581..127536584	IN:127532318..127536280	0.9461
Chr4	130151016	130156368	pass	motif:TGCA	TSD:ATAAA	130151011..130151015	130156369..130156373	IN:130152434..130154948	0.9033
Chr4	147033151	147040042	pass	motif:TGCA	TSD:CCAG	147033147..147033150	147040043..147040046	IN:147033287..147039907	0.8955
Chr4	150499439	150503395	pass	motif:TGCA	TSD:CCAG	150499435..150499438	150503396..150503399	IN:150499576..150503258	0.8832
Chr4	159300047	159310562	pass	motif:TGCA	TSD:CCAG	159300043..159300046	159310563..159310566	IN:159300184..159310430	0.8722
Chr4	168621654	168629279	pass	motif:TGCA	TSD:CCAG	168621650..168621653	168629280..168629283	IN:168621781..168629143	0.9302
Chr4	191416905	191418675	pass	motif:TGCA	TSD:CCCC	191416901..191416904	191418676..191418679	IN:191417039..191418541	0.8955
Chr4	39227577	39229638	pass	motif:TGCA	TSD:CTTCT	39227572..39227576	39229639..39229643	IN:39228092..39229121	0.9064
Chr4	44275180	44277267	pass	motif:TGCA	TSD:GGGGG	44275175..44275179	44277268..44277272	IN:44275703..44276749	0.9226
Chr4	69734513	69739099	pass	motif:TGCA	TSD:CCAG	69734509..69734512	69739100..69739103	IN:69734650..69738961	0.927
Chr4	85391603	85393754	pass	motif:TGCA	TSD:ATAGG	85391598..85391602	85393755..85393759	IN:85392116..85393240	0.903
Chr4	89345021	89350556	pass	motif:TGCA	TSD:GCAA	89345017..89345020	89350557..89350560	IN:89346104..89349473	1
Chr5	110967150	110969230	pass	motif:TGCA	TSD:GGAGT	110967145..110967149	110969231..110969235	IN:110967668..110968712	0.9381
Chr5	117549318	117553561	pass	motif:TGCA	TSD:CCAG	117549314..117549317	117553562..117553565	IN:117549455..117553424	0.9051
Chr5	119675900	119679088	pass	motif:TGCA	TSD:CCAG	119675896..119675899	119679089..119679092	IN:119676037..119678951	0.9197
Chr5	138671746	138677330	pass	motif:TGCA	TSD:CCAG	138671742..138671745	138677331..138677334	IN:138671883..138677193	0.9197
Chr5	37063394	37065320	pass	motif:TGCA	TSD:CTGG	37063390..37063393	37065321..37065324	IN:37063531..37065183	0.9051
Chr5	53043498	53055809	pass	motif:TGCA	TSD:CCAG	53043494..53043497	53055810..53055813	IN:53043627..53055680	0.9302
Chr5	61612597	61617028	pass	motif:TGCA	TSD:GTTC	61612593..61612596	61617029..61617032	IN:61613081..61616529	0.9151
Chr5	68057815	68067392	pass	motif:TGAA	TSD:AATTA	68057810..68057814	68067393..68067397	IN:68058845..68066365	0.9902
Chr5	68997634	68999711	pass	motif:TGCA	TSD:GAGGA	68997629..68997633	68999712..68999716	IN:68998152..68999200	0.9053
Chr6	104150301	104154626	pass	motif:TGCA	TSD:CCAG	104150297..104150300	104154627..104154630	IN:104150438..104154489	0.9051
Chr6	116147870	116150987	pass	motif:TGCA	TSD:TTGT	116147866..116147869	116150988..116150991	IN:116148270..116150590	0.9118
Chr6	124629829	124631868	pass	motif:TGCA	TSD:CAAT	124629825..124629828	124631869..124631872	IN:124630314..124631383	0.8946
Chr6	137713180	137722216	pass	motif:TGCA	TSD:ATGC	137713176..137713179	137722217..137722220	IN:137713703..137721694	0.9004
Chr6	144292892	144297198	pass	motif:TGCA	TSD:ATGT	144292888..144292891	144297199..144297202	IN:144293114..144296976	0.9009
Chr6	15676122	15681150	pass	motif:TGCA	TSD:CTTG	15676118..15676121	15681151..15681154	IN:15676638..15680635	0.8605
Chr6	17748309	17760794	pass	motif:TGCA	TSD:CTGG	17748305..17748308	17760795..17760798	IN:17748446..17760657	0.9343
Chr6	29276866	29282120	pass	motif:TGCA	TSD:CCAG	29276862..29276865	29282121..29282124	IN:29277003..29281983	0.927
Chr6	33978936	33993487	pass	motif:TGCA	TSD:CCAG	33978932..33978935	33993488..33993491	IN:33979073..33993350	0.927
Chr6	49228898	49233457	pass	motif:TGCA	TSD:CCAG	49228894..49228897	49233458..49233461	IN:49229035..49233320	0.9343
Chr6	6567131	6569104	pass	motif:TGCA	TSD:CATAT	6567126..6567130	6569105..6569109	IN:6567585..6568624	0.9159
Chr6	80861152	80869938	pass	motif:TGCA	TSD:CCAG	80861148..80861151	80869939..80869942	IN:80861287..80869801	0.9259
Chr6	84771884	84774905	pass	motif:TGCA	TSD:CTGG	84771880..84771883	84774906..84774909	IN:84772021..84774769	0.9191
Chr6	96393297	96405413	pass	motif:TGCA	TSD:CTGG	96393293..96393296	96405414..96405417	IN:96393434..96405277	0.9338
Chr6	9728146	9739508	pass	motif:TGCA	TSD:AGAA	9728142..9728145	9739509..9739512	IN:9729147..9738486	0.8981
Chr6	99394797	99398511	pass	motif:TGCA	TSD:AATA	99394793..99394796	99398512..99398515	IN:99395313..99397975	0.934
Chr6	99715878	99724398	pass	motif:TGCA	TSD:CCAG	99715874..99715877	99724399..99724402	IN:99716015..99724261	0.9124
Chr7	12857725	12859734	pass	motif:TGCA	TSD:AACTC	12857720..12857724	12859735..12859739	IN:12858205..12859251	0.9125
Chr7	13194127	13195455	pass	motif:TGCA	TSD:CAAAA	13194122..13194126	13195456..13195460	IN:13194227..13195355	0.97
Chr7	13663770	13670592	pass	motif:TGCA	TSD:GTGA	13663766..13663769	13670593..13670596	IN:13664216..13670152	0.9563
Chr7	38547480	38559847	pass	motif:TGCA	TSD:CCAG	38547476..38547479	38559848..38559851	IN:38547617..38559712	0.9259
Chr7	44580181	44583283	pass	motif:TGCA	TSD:GCAGC	44580176..44580180	44583284..44583288	IN:44580705..44582759	0.8748
Chr7	50491812	50493635	pass	motif:TGCA	TSD:ATGT	50491808..50491811	50493636..50493639	IN:50491999..50493448	0.9893
Chr7	7476893	7480086	pass	motif:TGCA	TSD:CCAG	7476889..7476892	7480087..7480090	IN:7477030..7479949	0.9051
Chr8	22841708	22843660	pass	motif:TGCA	TSD:CACT	22841704..22841707	22843661..22843664	IN:22842205..22843163	0.9172
Chr8	29541425	29555412	pass	motif:TGCA	TSD:CCAG	29541421..29541424	29555413..29555416	IN:29541562..29555275	0.9044
Chr8	46598401	46602227	pass	motif:TGCA	TSD:CCAG	46598397..46598400	46602228..46602231	IN:46598538..46602090	0.927
Chr8	48977719	48983227	pass	motif:TGCA	TSD:ATGTC	48977714..48977718	48983228..48983232	IN:48978180..48982766	0.9544
Chr8	70611819	70619495	pass	motif:TGCA	TSD:TTGT	70611815..70611818	70619496..70619499	IN:70612223..70619092	0.91
Chr9	22911094	22923636	pass	motif:TGCA	TSD:CTGT	22911090..22911093	22923637..22923640	IN:22911514..22923216	0.8548
Chr9	46975984	46979323	pass	motif:TGCA	TSD:CTGG	46975980..46975983	46979324..46979327	IN:46976121..46979186	0.9197
Chr9	6723563	6729710	pass	motif:TGCA	TSD:CTGG	6723559..6723562	6729711..6729714	IN:6723701..6729573	0.9124
Chr9	91485842	91487984	pass	motif:TGCA	TSD:ATGTC	91485837..91485841	91487985..91487989	IN:91486356..91487464	0.8922
Chr9	91888051	91897674	pass	motif:TGCA	TSD:CTAT	91888047..91888050	91897675..91897678	IN:91888579..91897149	0.9316
Chr9	9979557	9988808	pass	motif:TGCA	TSD:CTGG	9979553..9979556	9988809..9988812	IN:9979694..9988671	0.8978
ChrX	101807491	101809559	pass	motif:TGCA	TSD:CTTAC	101807486..101807490	101809560..101809564	IN:101808009..101809043	0.9204
ChrX	113415162	113423494	pass	motif:TGAA	TSD:AAGGC	113415157..113415161	113423495..113423499	IN:113415776..113422878	0.8959
ChrX	128578669	128586971	pass	motif:TGCA	TSD:TCCG	128578665..128578668	128586972..128586975	IN:128579158..128586469	0.9692
ChrX	137911085	137917894	pass	motif:TGCA	TSD:CCAG	137911081..137911084	137917895..137917898	IN:137911222..137917757	0.8978
ChrX	138121805	138123874	pass	motif:TGCA	TSD:GACAT	138121800..138121804	138123875..138123879	IN:138122326..138123370	0.8887
ChrX	14641050	14654552	pass	motif:TGGA	TSD:AACAG	14641045..14641049	14654553..14654557	IN:14641169..14654433	0.9083
ChrX	149935323	149940845	pass	motif:TGCA	TSD:ATGAT	149935318..149935322	149940846..149940850	IN:149935784..149940386	0.9063
ChrX	15219050	15223674	pass	motif:TGCA	TSD:GGAG	15219046..15219049	15223675..15223678	IN:15219333..15223392	0.8826
ChrX	155539303	155541181	pass	motif:TGCA	TSD:CCAG	155539299..155539302	155541182..155541185	IN:155539440..155541044	0.9197
ChrX	162048961	162051426	pass	motif:TGCA	TSD:CCAG	162048957..162048960	162051427..162051430	IN:162049098..162051289	0.9416
ChrX	162811984	162818927	pass	motif:TGCA	TSD:CCAC	162811980..162811983	162818928..162818931	IN:162812116..162818793	0.9318
ChrX	176066920	176068444	pass	motif:TGCA	TSD:CTGG	176066916..176066919	176068445..176068448	IN:176067058..176068306	0.9275
ChrX	19732916	19741106	pass	motif:TGCA	TSD:GCTT	19732912..19732915	19741107..19741110	IN:19733434..19740580	0.9537
ChrX	24730444	24732403	pass	motif:TGCA	TSD:ACAGT	24730439..24730443	24732404..24732408	IN:24730964..24731883	0.9017
ChrX	37380017	37382956	pass	motif:TGCA	TSD:CTGG	37380013..37380016	37382957..37382960	IN:37380154..37382819	0.9197
ChrX	38745755	38748709	pass	motif:TGCA	TSD:ATTG	38745751..38745754	38748710..38748713	IN:38746471..38747999	0.9295
ChrX	45320907	45329497	pass	motif:TGCA	TSD:CTGG	45320903..45320906	45329498..45329501	IN:45321044..45329360	0.8978
ChrX	49059161	49072588	pass	motif:TGCA	TSD:CCAG	49059157..49059160	49072589..49072592	IN:49059293..49072452	0.9225
ChrX	51574986	51581205	pass	motif:TGCA	TSD:CCAG	51574982..51574985	51581206..51581209	IN:51575122..51581068	0.8971
ChrX	53043243	53052386	pass	motif:TGCA	TSD:CCAG	53043239..53043242	53052387..53052390	IN:53043380..53052249	0.9343
ChrX	7541104	7550640	pass	motif:TGCA	TSD:CCAG	7541100..7541103	7550641..7550644	IN:7541241..7550503	0.9051
ChrX	80017266	80028641	pass	motif:TGCA	TSD:CACG	80017262..80017265	80028642..80028645	IN:80019224..80026688	0.9256
ChrX	81238403	81254435	pass	motif:TGCA	TSD:ATTG	81238399..81238402	81254436..81254439	IN:81239018..81253821	0.8954
ChrX	86356287	86368688	pass	motif:TGCA	TSD:TGTC	86356283..86356286	86368689..86368692	IN:86356497..86368470	0.8942
ChrX	87571035	87578192	pass	motif:TGCA	TSD:CTGG	87571031..87571034	87578193..87578196	IN:87571172..87578055	0.9197
ChrX	91327663	91328950	pass	motif:TGCA	TSD:CTGG	91327659..91327662	91328951..91328954	IN:91327799..91328813	0.9412
