# Supplementary material for: The genome of African manatee Trichechus senegalensis reveals secondary adaptation to the aquatic environment
Source: iScience. 2024 Jun 28;27(7):110394. doi: 10.1016/j.isci.2024.110394 (PMC11292518; doi:10.1016/j.isci.2024.110394)
Supplement: Table S13. GO and KEGG enrichment for African manatee-specific intact LTR-RTs closest genes, related to Figure 2 [file mmc6.xlsx]

## Sheet: Table S13
Table S13. GO and KEGG enrichment for African manatee-specific intact LTR-RTs closest genes, related to Figure 2.
Category	GO/KEGG ID	Term names	P-value	P-adjust	Gene number	Gene hits
GO	GO:0009259	ribonucleotide metabolic process	6.30957e-08	0.001	24	ATP1A2 | ATP1B1 | ATP5MC3 | ENTPD5 | DLG2 | GUCY2F | PDE4B | PDE4D | PDE8A | PDHA2 | RORA | PDE5A | SUCLG2 | SUCLG1 | SLC25A13 | SULT1C4 | AADAT | RFK | FIGNL1 | DGAT2 | MCEE | ACOT4 | FITM2 | ACOT12
GO	GO:0019693	ribose phosphate metabolic process	1.25893e-07	0.001	24	ATP1A2 | ATP1B1 | ATP5MC3 | ENTPD5 | DLG2 | GUCY2F | PDE4B | PDE4D | PDE8A | PDHA2 | RORA | PDE5A | SUCLG2 | SUCLG1 | SLC25A13 | SULT1C4 | AADAT | RFK | FIGNL1 | DGAT2 | MCEE | ACOT4 | FITM2 | ACOT12
GO	GO:0044057	regulation of system process	1.99526e-07	0.001	28	ATP1A2 | ATP1B1 | CACNA1D | CAMK2D | FGF12 | FOXO1 | MSTN | INHBB | ISL1 | ITGA9 | JARID2 | MEF2A | PDE4B | PDE4D | PPARG | PPP3CA | PTGER3 | PTGS2 | SGK1 | PDE5A | EIF2AK3 | SYNE1 | HEY2 | EHD3 | NLGN4X | SVEP1 | TMEM25 | TMEM161B
GO	GO:0009150	purine ribonucleotide metabolic process	3.98107e-07	0.001	22	ATP1A2 | ATP1B1 | ATP5MC3 | DLG2 | GUCY2F | PDE4B | PDE4D | PDE8A | PDHA2 | RORA | PDE5A | SUCLG2 | SUCLG1 | SLC25A13 | SULT1C4 | AADAT | FIGNL1 | DGAT2 | MCEE | ACOT4 | FITM2 | ACOT12
GO	GO:0048812	neuron projection morphogenesis	5.01187e-07	0.001	25	ADARB1 | CTNNA2 | DAB1 | EPHA4 | ISL1 | MEF2A | NR4A2 | PPP3CA | SGK1 | UGT8 | TUBA1A | ST8SIA2 | NRP2 | NOG | SLIT2 | FEZ1 | FLOT1 | POSTN | B3GNT2 | BTBD3 | EPB41L3 | AUTS2 | CNTN5 | SLITRK1 | SEMA3D
GO	GO:0010038	response to metal ion	6.30957e-07	0.001	21	AOC1 | CAMK2D | CD14 | DLG2 | DNMT3A | FOSB | INHBB | MEF2A | PPP1CA | PPP3CA | PTGS2 | RYR1 | SMPD1 | TTN | XRCC4 | TUBA1A | SLC13A2 | EIF2AK3 | ATG5 | SLC25A13 | ACER1
GO	GO:0120039	plasma membrane bounded cell projection morphogenesis	6.30957e-07	0.001	25	ADARB1 | CTNNA2 | DAB1 | EPHA4 | ISL1 | MEF2A | NR4A2 | PPP3CA | SGK1 | UGT8 | TUBA1A | ST8SIA2 | NRP2 | NOG | SLIT2 | FEZ1 | FLOT1 | POSTN | B3GNT2 | BTBD3 | EPB41L3 | AUTS2 | CNTN5 | SLITRK1 | SEMA3D
GO	GO:0009117	nucleotide metabolic process	6.30957e-07	0.001	26	ATP1A2 | ATP1B1 | ATP5MC3 | ENTPD5 | DLG2 | GUCY2F | PDE4B | PDE4D | PDE8A | PDHA2 | RORA | PDE5A | SUCLG2 | SUCLG1 | NAMPT | SLC25A13 | SULT1C4 | AADAT | NT5C3A | RFK | FIGNL1 | DGAT2 | MCEE | ACOT4 | FITM2 | ACOT12
GO	GO:0010035	response to inorganic substance	6.30957e-07	0.001	26	AOC1 | CAMK2D | CD14 | DLG2 | DNMT3A | FOXO1 | FOSB | GPX1 | INHBB | MEF2A | PPP1CA | PPP3CA | PTGS2 | RYR1 | SLC5A1 | SMPD1 | TTN | XRCC4 | TUBA1A | IFT88 | SLC13A2 | EIF2AK3 | ATG5 | SLC25A13 | SLC38A2 | ACER1
GO	GO:0048858	cell projection morphogenesis	7.94328e-07	0.001	25	ADARB1 | CTNNA2 | DAB1 | EPHA4 | ISL1 | MEF2A | NR4A2 | PPP3CA | SGK1 | UGT8 | TUBA1A | ST8SIA2 | NRP2 | NOG | SLIT2 | FEZ1 | FLOT1 | POSTN | B3GNT2 | BTBD3 | EPB41L3 | AUTS2 | CNTN5 | SLITRK1 | SEMA3D
GO	GO:0055086	nucleobase-containing small molecule metabolic process	7.94328e-07	0.001	28	ATP1A2 | ATP1B1 | ATP5MC3 | ENTPD5 | DLG2 | GUCY2F | PDE4B | PDE4D | PDE8A | PDHA2 | RORA | PDE5A | SUCLG2 | SUCLG1 | NAMPT | SLC25A13 | SULT1C4 | AADAT | NT5C3A | RFK | UGGT2 | AICDA | FIGNL1 | DGAT2 | MCEE | ACOT4 | FITM2 | ACOT12
GO	GO:0006753	nucleoside phosphate metabolic process	7.94328e-07	0.001	26	ATP1A2 | ATP1B1 | ATP5MC3 | ENTPD5 | DLG2 | GUCY2F | PDE4B | PDE4D | PDE8A | PDHA2 | RORA | PDE5A | SUCLG2 | SUCLG1 | NAMPT | SLC25A13 | SULT1C4 | AADAT | NT5C3A | RFK | FIGNL1 | DGAT2 | MCEE | ACOT4 | FITM2 | ACOT12
GO	GO:0030900	forebrain development	1.25893e-06	0.00125893	22	ATP1A2 | DAB1 | DNAH5 | ERBB4 | INHBB | ISL1 | KCNA2 | NR4A2 | PCDH9 | SOX3 | TAL2 | TUBA1A | NRP2 | NOG | SLIT2 | FEZ1 | WDR37 | BTBD3 | SLC38A2 | ZSWIM6 | GSC | DCLK2
GO	GO:0006163	purine nucleotide metabolic process	2.51189e-06	0.00316228	23	ATP1A2 | ATP1B1 | ATP5MC3 | DLG2 | GUCY2F | PDE4B | PDE4D | PDE8A | PDHA2 | RORA | PDE5A | SUCLG2 | SUCLG1 | NAMPT | SLC25A13 | SULT1C4 | AADAT | FIGNL1 | DGAT2 | MCEE | ACOT4 | FITM2 | ACOT12
GO	GO:0000902	cell morphogenesis	3.16228e-06	0.00316228	29	ADARB1 | CDH6 | CDH9 | CTNNA2 | DAB1 | EPHA4 | ISL1 | MEF2A | NR4A2 | PPP3CA | SGK1 | UGT8 | TUBA1A | ST8SIA2 | NRP2 | NOG | SLIT2 | FEZ1 | FLOT1 | POSTN | B3GNT2 | BTBD3 | EPB41L3 | CRB1 | AUTS2 | CNTN5 | SHROOM3 | SLITRK1 | SEMA3D
GO	GO:0007423	sensory organ development	3.98107e-06	0.00398107	26	PRDM1 | COL11A1 | CRYGS | EPHA4 | FLT1 | GABRB2 | MITF | SOX3 | MFAP5 | IFT88 | LIN7A | NOG | ATG5 | CRB1 | HEY2 | NECTIN3 | VSX1 | IFT122 | PCDH15 | LPCAT1 | NKD1 | LRIG3 | TMEM132E | GSC | BMPER | SH3PXD2B
GO	GO:0031175	neuron projection development	3.98107e-06	0.00398107	29	ADARB1 | CTNNA2 | DAB1 | EPHA4 | ISL1 | MEF2A | NR4A2 | PPP3CA | SGK1 | UGT8 | TUBA1A | IFT88 | ST8SIA2 | NRP2 | NOG | SLIT2 | FEZ1 | FLOT1 | POSTN | B3GNT2 | BTBD3 | EPB41L3 | AUTS2 | BLOC1S6 | CNTN5 | PPP1R9A | SLITRK1 | SEMA3D | NEGR1
GO	GO:1902074	response to salt	5.01187e-06	0.00501187	20	AOC1 | CAMK2D | DLG2 | DNMT3A | FOSB | INHBB | KCNJ11 | MEF2A | PPP3CA | PTGS2 | RYR1 | SMPD1 | TTN | XRCC4 | TUBA1A | ST8SIA2 | SLC13A2 | ATG5 | SLC25A13 | ACER1
GO	GO:0071248	cellular response to metal ion	6.30957e-06	0.00501187	14	AOC1 | CAMK2D | DLG2 | FOSB | INHBB | MEF2A | PTGS2 | RYR1 | SMPD1 | XRCC4 | TUBA1A | SLC13A2 | EIF2AK3 | ACER1
GO	GO:0071241	cellular response to inorganic substance	6.30957e-06	0.00501187	15	AOC1 | CAMK2D | DLG2 | FOXO1 | FOSB | INHBB | MEF2A | PTGS2 | RYR1 | SMPD1 | XRCC4 | TUBA1A | SLC13A2 | EIF2AK3 | ACER1
GO	GO:0009314	response to radiation	6.30957e-06	0.00501187	21	ATP1A2 | DNMT3A | GPX1 | GUCY2F | PPP1CA | SFRP2 | SMPD1 | TP53BP1 | XRCC4 | TUBA1A | BHLHE40 | PER3 | NOG | GNB5 | PAXIP1 | SYNE1 | CRB1 | TRIAP1 | FIGNL1 | FBXL17 | DCUN1D3
GO	GO:0040007	growth	7.94328e-06	0.00501187	21	ADARB1 | ERBB4 | FGF1 | GAS1 | MSTN | GPX1 | JARID2 | PPP3CA | SFRP2 | TAL2 | ST8SIA2 | NRP2 | SLIT2 | POSTN | HEY2 | AUTS2 | INTS1 | NLGN4X | NKD1 | SLITRK1 | OSTN
GO	GO:0048589	developmental growth	7.94328e-06	0.00501187	21	ADARB1 | ERBB4 | FGF1 | GAS1 | MSTN | GPX1 | JARID2 | PPP3CA | SFRP2 | TAL2 | ST8SIA2 | NRP2 | SLIT2 | POSTN | HEY2 | AUTS2 | INTS1 | NLGN4X | NKD1 | SLITRK1 | OSTN
GO	GO:0072521	purine-containing compound metabolic process	7.94328e-06	0.00501187	23	ATP1A2 | ATP1B1 | ATP5MC3 | DLG2 | GUCY2F | PDE4B | PDE4D | PDE8A | PDHA2 | RORA | PDE5A | SUCLG2 | SUCLG1 | NAMPT | SLC25A13 | SULT1C4 | AADAT | FIGNL1 | DGAT2 | MCEE | ACOT4 | FITM2 | ACOT12
GO	GO:0032989	cellular anatomical entity morphogenesis	7.94328e-06	0.00501187	26	ADARB1 | CTNNA2 | DAB1 | EPHA4 | ISL1 | MEF2A | NR4A2 | PPP3CA | SGK1 | TTN | UGT8 | TUBA1A | ST8SIA2 | NRP2 | NOG | SLIT2 | FEZ1 | FLOT1 | POSTN | B3GNT2 | BTBD3 | EPB41L3 | AUTS2 | CNTN5 | SLITRK1 | SEMA3D
GO	GO:0019932	second-messenger-mediated signaling	1e-05	0.00630957	15	ADCYAP1R1 | ATP1A2 | ATP1B1 | CAMK2D | GUCY2F | KCNJ11 | PDE3A | PDE4B | PDE4D | PDE8A | PPP3CA | PDE5A | EIF2AK3 | PPP1R9A | KSR2
GO	GO:0003013	circulatory system process	1.25893e-05	0.00630957	23	ADRB3 | ATP1A2 | ATP1B1 | CACNA1D | CAMK2D | FGF12 | GPX1 | ITGA9 | NTS | PDE3A | PPARG | PTGS2 | SCN9A | SGK1 | SLC5A1 | SLC6A6 | TTN | SLIT2 | ATG5 | ZEB2 | POSTN | SLC38A2 | SVEP1
GO	GO:0006637	acyl-CoA metabolic process	1.99526e-05	0.01	9	PDHA2 | SUCLG2 | SUCLG1 | AADAT | DGAT2 | MCEE | ACOT4 | FITM2 | ACOT12
GO	GO:0035383	thioester metabolic process	1.99526e-05	0.01	9	PDHA2 | SUCLG2 | SUCLG1 | AADAT | DGAT2 | MCEE | ACOT4 | FITM2 | ACOT12
GO	GO:0032259	methylation	1.99526e-05	0.01	15	PRDM1 | TRDMT1 | DNMT3A | ETF1 | HELLS | HNMT | SNRPE | SUV39H1 | PRDM2 | PEMT | WDR4 | FAM98A | PRMT6 | KMT5C | METTL21A
GO	GO:0014743	regulation of muscle hypertrophy	1.99526e-05	0.01	8	CAMK2D | FOXO1 | MSTN | JARID2 | MEF2A | PPARG | PPP3CA | PDE5A
GO	GO:0008015	blood circulation	1.99526e-05	0.01	20	ADRB3 | ATP1A2 | ATP1B1 | CACNA1D | CAMK2D | FGF12 | GPX1 | ITGA9 | NTS | PDE3A | PPARG | PTGS2 | SCN9A | SGK1 | TTN | SLIT2 | ATG5 | ZEB2 | POSTN | SVEP1
GO	GO:1903522	regulation of blood circulation	2.51189e-05	0.0125893	15	ATP1A2 | ATP1B1 | CACNA1D | CAMK2D | ISL1 | ITGA9 | MEF2A | PDE4B | PDE4D | PTGS2 | PDE5A | HEY2 | EHD3 | SVEP1 | TMEM161B
GO	GO:0033865	nucleoside bisphosphate metabolic process	3.16228e-05	0.0125893	10	PDHA2 | SUCLG2 | SUCLG1 | SULT1C4 | AADAT | DGAT2 | MCEE | ACOT4 | FITM2 | ACOT12
GO	GO:0033875	ribonucleoside bisphosphate metabolic process	3.16228e-05	0.0125893	10	PDHA2 | SUCLG2 | SUCLG1 | SULT1C4 | AADAT | DGAT2 | MCEE | ACOT4 | FITM2 | ACOT12
GO	GO:0034032	purine nucleoside bisphosphate metabolic process	3.16228e-05	0.0125893	10	PDHA2 | SUCLG2 | SUCLG1 | SULT1C4 | AADAT | DGAT2 | MCEE | ACOT4 | FITM2 | ACOT12
GO	GO:0007420	brain development	3.16228e-05	0.0125893	28	ATP1A2 | CTNNA2 | DAB1 | DNAH5 | ERBB4 | GRID2 | INHBB | ISL1 | KCNA2 | NR4A2 | PCDH9 | RORA | SOX3 | TAL2 | TUBA1A | IRS2 | NRP2 | NOG | SLIT2 | FEZ1 | WDR37 | BTBD3 | CNTN5 | SLC38A2 | NLGN4X | ZSWIM6 | GSC | DCLK2
GO	GO:0051592	response to calcium ion	3.16228e-05	0.0125893	11	CAMK2D | FOSB | INHBB | MEF2A | PPP3CA | RYR1 | SMPD1 | TTN | TUBA1A | SLC25A13 | ACER1
GO	GO:0071496	cellular response to external stimulus	3.16228e-05	0.0125893	17	AOC1 | ASNS | ATP1A2 | CASP1 | FOXO1 | FOXA2 | INHBB | NR4A2 | PRKAB2 | PTGS2 | SFRP2 | SUV39H1 | EIF2AK3 | ATG5 | POSTN | TBC1D7 | SLC38A2
GO	GO:0060047	heart contraction	3.98107e-05	0.0158489	9	ATP1A2 | ATP1B1 | CACNA1D | CAMK2D | FGF12 | GPX1 | SCN9A | TTN | ATG5
GO	GO:0043604	amide biosynthetic process	3.98107e-05	0.0158489	23	ASNS | CARS1 | EIF5A | ETF1 | RPSA | PDHA2 | RPL7 | RPL23A | RPLP1 | RPS4X | SMPD1 | UGT8 | ST8SIA2 | EIF3J | EIF2S2 | PEMT | MRPL15 | DHX29 | MRPL14 | NARS2 | RPL10L | EIF4E1B | CERS6
GO	GO:0052652	cyclic purine nucleotide metabolic process	3.98107e-05	0.0158489	6	GUCY2F | PDE4B | PDE4D | PDE8A | RORA | PDE5A
GO	GO:1902075	cellular response to salt	5.01187e-05	0.0158489	13	AOC1 | CAMK2D | DLG2 | FOSB | INHBB | MEF2A | PTGS2 | RYR1 | SMPD1 | XRCC4 | TUBA1A | SLC13A2 | ACER1
GO	GO:0009187	cyclic nucleotide metabolic process	5.01187e-05	0.0158489	6	GUCY2F | PDE4B | PDE4D | PDE8A | RORA | PDE5A
GO	GO:0048644	muscle organ morphogenesis	5.01187e-05	0.0199526	8	ADARB1 | COL11A1 | ISL1 | TTN | NOG | HEY2 | XIRP2 | GSC
GO	GO:0090257	regulation of muscle system process	6.30957e-05	0.0199526	14	ATP1A2 | ATP1B1 | CAMK2D | FOXO1 | MSTN | JARID2 | MEF2A | PDE4B | PDE4D | PPARG | PPP3CA | PTGS2 | PDE5A | EHD3
GO	GO:0009214	cyclic nucleotide catabolic process	6.30957e-05	0.0199526	4	PDE4B | PDE4D | PDE8A | PDE5A
GO	GO:0055119	relaxation of cardiac muscle	6.30957e-05	0.0199526	4	ATP1A2 | ATP1B1 | CAMK2D | PDE5A
GO	GO:1901897	regulation of relaxation of cardiac muscle	7.94328e-05	0.0251189	3	CAMK2D | PDE4B | PDE4D
GO	GO:0019933	cAMP-mediated signaling	7.94328e-05	0.0251189	6	ADCYAP1R1 | PDE3A | PDE4B | PDE4D | PDE8A | PDE5A
GO	GO:0071277	cellular response to calcium ion	0.0001	0.0251189	8	CAMK2D | FOSB | INHBB | MEF2A | RYR1 | SMPD1 | TUBA1A | ACER1
GO	GO:0060322	head development	0.0001	0.0251189	28	ATP1A2 | CTNNA2 | DAB1 | DNAH5 | ERBB4 | GRID2 | INHBB | ISL1 | KCNA2 | NR4A2 | PCDH9 | RORA | SOX3 | TAL2 | TUBA1A | IRS2 | NRP2 | NOG | SLIT2 | FEZ1 | WDR37 | BTBD3 | CNTN5 | SLC38A2 | NLGN4X | ZSWIM6 | GSC | DCLK2
GO	GO:0009991	response to extracellular stimulus	0.0001	0.0251189	21	AOC1 | ADRB3 | ASNS | DNMT3A | FOXO1 | GPX1 | FOXA2 | HTR4 | INHBB | NR4A2 | PPARG | PRKAB2 | PTGS2 | SFRP2 | SUV39H1 | EIF2AK3 | ATG5 | ZEB2 | POSTN | TBC1D7 | SLC38A2
GO	GO:0043648	dicarboxylic acid metabolic process	0.0001	0.0316228	8	SUCLG2 | ME3 | MTHFD1L | AADAT | KYAT3 | AASDHPPT | DGLUCY | ACOT4
GO	GO:0031668	cellular response to extracellular stimulus	0.0001	0.0316228	14	AOC1 | ASNS | FOXO1 | FOXA2 | INHBB | NR4A2 | PRKAB2 | SFRP2 | SUV39H1 | EIF2AK3 | ATG5 | POSTN | TBC1D7 | SLC38A2
GO	GO:0003015	heart process	0.0001	0.0316228	9	ATP1A2 | ATP1B1 | CACNA1D | CAMK2D | FGF12 | GPX1 | SCN9A | TTN | ATG5
GO	GO:0010611	regulation of cardiac muscle hypertrophy	0.000125893	0.0316228	7	CAMK2D | FOXO1 | JARID2 | MEF2A | PPARG | PPP3CA | PDE5A
GO	GO:0019935	cyclic-nucleotide-mediated signaling	0.000125893	0.0316228	7	ADCYAP1R1 | GUCY2F | PDE3A | PDE4B | PDE4D | PDE8A | PDE5A
GO	GO:0031667	response to nutrient levels	0.000125893	0.0316228	20	AOC1 | ADRB3 | ASNS | DNMT3A | FOXO1 | GPX1 | FOXA2 | HTR4 | INHBB | PPARG | PRKAB2 | PTGS2 | SFRP2 | SUV39H1 | EIF2AK3 | ATG5 | ZEB2 | POSTN | TBC1D7 | SLC38A2
GO	GO:0048667	cell morphogenesis involved in neuron differentiation	0.000125893	0.0316228	19	ADARB1 | CTNNA2 | DAB1 | EPHA4 | ISL1 | MEF2A | NR4A2 | PPP3CA | NRP2 | NOG | SLIT2 | FEZ1 | FLOT1 | B3GNT2 | BTBD3 | AUTS2 | CNTN5 | SLITRK1 | SEMA3D
GO	GO:0031344	regulation of cell projection organization	0.000125893	0.0316228	25	CTNNA2 | DAB1 | EPHA4 | MSTN | GRID2 | NEDD9 | PPP3CA | SFRP2 | IFT88 | SLIT2 | ATG5 | FEZ1 | SPRY3 | FUT9 | SYNE1 | PUM2 | FAM98A | AUTS2 | TBC1D7 | ODF2L | CSMD3 | SLITRK1 | SEMA3D | NEGR1 | ARPIN
GO	GO:0030534	adult behavior	0.000125893	0.0316228	10	ATP1A2 | DAB1 | EPHA4 | FGF12 | FOXA2 | NR4A2 | TUBA1A | PCDH17 | NLGN4X | SLITRK1
GO	GO:0010575	positive regulation of vascular endothelial growth factor production	0.000125893	0.0316228	5	ISL1 | PTGS2 | RORA | EIF2AK3 | SULF2
GO	GO:0008016	regulation of heart contraction	0.000158489	0.0316228	12	ATP1A2 | ATP1B1 | CACNA1D | CAMK2D | ISL1 | MEF2A | PDE4B | PDE4D | PDE5A | HEY2 | EHD3 | TMEM161B
GO	GO:0099111	microtubule-based transport	0.000158489	0.0398107	12	DLG2 | DNAH5 | HSBP1 | TUBA1A | IFT88 | BLOC1S6 | MREG | IFT122 | KIF13A | SPAG16 | IFT70A | BORCS7
GO	GO:0021953	central nervous system neuron differentiation	0.000158489	0.0398107	11	ADARB1 | EPHA4 | GRID2 | ISL1 | NR4A2 | RORA | NRP2 | SLIT2 | ZC4H2 | ZSWIM6 | DCLK2
GO	GO:0045216	cell-cell junction organization	0.000158489	0.0398107	11	CDH6 | CDH9 | EPHA4 | PKN2 | UGT8 | CLDN2 | PATJ | EPB41L3 | NLGN4X | SVEP1 | XIRP2
GO	GO:0009261	ribonucleotide catabolic process	0.000199526	0.0398107	8	ENTPD5 | PDE4B | PDE4D | PDE8A | PDE5A | SUCLG2 | SUCLG1 | FITM2
GO	GO:0045444	fat cell differentiation	0.000199526	0.0398107	9	ADRB3 | FOXO1 | GPX1 | INHBB | NR4A2 | PPARG | PTGS2 | RETREG1 | SENP2
GO	GO:0003018	vascular process in circulatory system	0.000199526	0.0398107	14	ADRB3 | ATP1A2 | GPX1 | ITGA9 | NTS | PDE3A | PTGS2 | SLC5A1 | SLC6A6 | SLIT2 | ATG5 | ZEB2 | SLC38A2 | SVEP1
GO	GO:0002181	cytoplasmic translation	0.000199526	0.0398107	9	ETF1 | RPSA | RPL7 | RPL23A | RPLP1 | RPS4X | EIF3J | EIF2S2 | DHX29
GO	GO:0007507	heart development	0.000199526	0.0398107	22	AP1B1 | PRDM1 | COL11A1 | DNAH5 | ERBB4 | FGF12 | ISL1 | JARID2 | KCNJ11 | MEF2A | RYR1 | SFRP2 | TTN | NRP2 | NOG | SLIT2 | ATG5 | SYNE1 | HEY2 | IFT122 | XIRP2 | SH3PXD2B
GO	GO:0009416	response to light stimulus	0.000199526	0.0398107	15	ATP1A2 | GPX1 | GUCY2F | PPP1CA | SMPD1 | TUBA1A | BHLHE40 | PER3 | NOG | GNB5 | SYNE1 | CRB1 | TRIAP1 | FBXL17 | DCUN1D3
GO	GO:0060415	muscle tissue morphogenesis	0.000199526	0.0398107	7	ADARB1 | COL11A1 | ISL1 | TTN | NOG | HEY2 | XIRP2
GO	GO:0034330	cell junction organization	0.000199526	0.0398107	21	CDH6 | CDH9 | EPHA4 | ERBB4 | GABRB2 | GRID2 | PKN2 | UGT8 | TUBA1A | CLDN2 | PATJ | CNKSR2 | EPB41L3 | PCDH17 | CNTN5 | ZC4H2 | NLGN4X | SVEP1 | IGSF21 | SLITRK1 | XIRP2
GO	GO:0120035	regulation of plasma membrane bounded cell projection organization	0.000251189	0.0501187	24	CTNNA2 | DAB1 | EPHA4 | MSTN | GRID2 | NEDD9 | PPP3CA | SFRP2 | IFT88 | SLIT2 | ATG5 | FEZ1 | FUT9 | SYNE1 | PUM2 | FAM98A | AUTS2 | TBC1D7 | ODF2L | CSMD3 | SLITRK1 | SEMA3D | NEGR1 | ARPIN
GO	GO:0006812	monoatomic cation transport	0.000251189	0.0501187	27	ATP1A2 | ATP1B1 | ATP5MC3 | CACNA1D | CLCA1 | CNGA2 | FTH1 | KCNA2 | KCNJ11 | KCNS2 | PPP3CA | RYR1 | SCN9A | SGK1 | SLC5A1 | SLC6A6 | SLC13A2 | SLC25A13 | SLC30A9 | SLC38A2 | TRPM7 | SLC47A1 | SLC39A10 | KCNK15 | NDFIP1 | SLC41A2 | SLC35G1
GO	GO:1901875	positive regulation of post-translational protein modification	0.000251189	0.0501187	10	PSMD10 | SUV39H1 | UBE2D1 | PAXIP1 | AUTS2 | TBC1D7 | SENP2 | NDFIP1 | DCUN1D3 | AMER1
GO	GO:0034329	cell junction assembly	0.000251189	0.0501187	14	CDH6 | CDH9 | ERBB4 | GABRB2 | GRID2 | PKN2 | UGT8 | CLDN2 | PATJ | EPB41L3 | PCDH17 | CNTN5 | NLGN4X | SLITRK1
GO	GO:0098609	cell-cell adhesion	0.000251189	0.0501187	21	CDH6 | CDH9 | CTNNA2 | DAB1 | DLG2 | GRID2 | ITGA9 | PCDH9 | PPP1CA | CLDN2 | DNAJB6 | CRB1 | NECTIN3 | PCDH17 | CNTN5 | NLGN4X | PCDH15 | IGSF21 | SLITRK1 | CADM2 | NEGR1
GO	GO:0055117	regulation of cardiac muscle contraction	0.000251189	0.0501187	7	ATP1A2 | ATP1B1 | CAMK2D | PDE4B | PDE4D | PDE5A | EHD3
GO	GO:0007167	enzyme-linked receptor protein signaling pathway	0.000251189	0.0501187	23	BTC | EPHA4 | ERBB4 | FGF1 | FOXO1 | FLT1 | MSTN | GUCY2F | INHBB | LTBP1 | SMAD9 | NEDD9 | PPARG | SFRP2 | IRS2 | NRP2 | NOG | EIF2AK3 | DOK5 | SULF2 | SVEP1 | BMPER | DOK6
GO	GO:0031400	negative regulation of protein modification process	0.000251189	0.0501187	18	ADAR | ADARB1 | IGFBP3 | IKBKB | PDE4D | PPARG | PPEF2 | SFRP2 | SMPD1 | SLIT2 | CDYL | ATG5 | SPRY3 | GTPBP4 | SENP2 | LRRK1 | FSCB | DCUN1D3
GO	GO:0006071	glycerol metabolic process	0.000251189	0.0501187	4	GK2 | PLA2G4A | DGAT2 | MOGAT1
GO	GO:0071407	cellular response to organic cyclic compound	0.000316228	0.0501187	19	AOC1 | ATP1A2 | DNMT3A | GABRB2 | MSTN | INHBB | ISL1 | NR3C2 | PDE3A | PDE4B | PTGS2 | RORA | RYR1 | SGK1 | NRIP1 | URI1 | FLOT1 | GNB5 | GNG2
GO	GO:1902532	negative regulation of intracellular signal transduction	0.000316228	0.0501187	22	EPHA4 | FOXO1 | MSTN | GPX1 | HELLS | PDE3A | PDE4D | PPARG | PPEF2 | PSMD10 | PTGS2 | RORA | SFRP2 | SMPD1 | UBE2D1 | URI1 | NOG | SLIT2 | SPRY3 | TBC1D7 | TRIAP1 | FIGNL1
GO	GO:0043583	ear development	0.000316228	0.0501187	12	COL11A1 | EPHA4 | GABRB2 | IFT88 | LIN7A | NOG | ATG5 | HEY2 | PCDH15 | LRIG3 | GSC | BMPER
GO	GO:0030148	sphingolipid biosynthetic process	0.000316228	0.0501187	8	SMPD1 | UGT8 | ST8SIA2 | PEMT | FUT9 | SGPP1 | ACER1 | CERS6
GO	GO:0021536	diencephalon development	0.000316228	0.0501187	7	INHBB | ISL1 | NR4A2 | SOX3 | TAL2 | NRP2 | NOG
GO	GO:0006198	cAMP catabolic process	0.000316228	0.0501187	3	PDE4B | PDE4D | PDE8A
GO	GO:0030705	cytoskeleton-dependent intracellular transport	0.000316228	0.0501187	11	DLG2 | HSBP1 | TUBA1A | IFT88 | BLOC1S6 | HOOK1 | MREG | IFT122 | KIF13A | IFT70A | BORCS7
GO	GO:0043473	pigmentation	0.000316228	0.0501187	8	AP1B1 | MITF | TYRP1 | ZEB2 | BLOC1S6 | MREG | SHROOM3 | KIF13A
GO	GO:0031507	heterochromatin formation	0.000398107	0.0501187	7	DNMT3A | HELLS | JARID2 | SUV39H1 | CDYL | DDX4 | PIWIL2
GO	GO:0008344	adult locomotory behavior	0.000398107	0.0501187	7	ATP1A2 | DAB1 | EPHA4 | FGF12 | FOXA2 | NR4A2 | TUBA1A
GO	GO:0030001	metal ion transport	0.000398107	0.0501187	23	ATP1A2 | ATP1B1 | CACNA1D | CLCA1 | FTH1 | KCNA2 | KCNJ11 | KCNS2 | PPP3CA | RYR1 | SCN9A | SGK1 | SLC5A1 | SLC6A6 | SLC13A2 | SLC30A9 | SLC38A2 | TRPM7 | SLC39A10 | KCNK15 | NDFIP1 | SLC41A2 | SLC35G1
GO	GO:0048738	cardiac muscle tissue development	0.000398107	0.0501187	11	COL11A1 | ISL1 | JARID2 | KCNJ11 | MEF2A | TTN | NOG | ATG5 | SYNE1 | HEY2 | XIRP2
GO	GO:0044092	negative regulation of molecular function	0.000398107	0.0501187	26	ADAR | ADARB1 | ATP1A2 | CAMK2D | GPX1 | GRM3 | FOXA2 | IKBKB | PPARG | PPP1CA | PSMD10 | SMPD1 | BHLHE40 | IRS2 | URI1 | NOG | DNAJB6 | SPRY3 | GNB5 | PAXIP1 | HEY2 | GTPBP4 | CNRIP1 | TRIAP1 | CTTNBP2NL | NDFIP1
GO	GO:0003012	muscle system process	0.000398107	0.0501187	14	ATP1A2 | ATP1B1 | CACNA1D | CAMK2D | FGF12 | MSTN | PPP3CA | PTGER3 | RYR1 | SCN9A | TTN | PDE5A | HEY2 | SULF2
GO	GO:0007409	axonogenesis	0.000398107	0.0630957	16	ADARB1 | CTNNA2 | DAB1 | EPHA4 | ISL1 | NR4A2 | NRP2 | NOG | SLIT2 | FEZ1 | FLOT1 | B3GNT2 | AUTS2 | CNTN5 | SLITRK1 | SEMA3D
GO	GO:0098742	cell-cell adhesion via plasma-membrane adhesion molecules	0.000398107	0.0630957	13	CDH6 | CDH9 | DAB1 | GRID2 | PCDH9 | CLDN2 | CRB1 | NECTIN3 | PCDH17 | PCDH15 | IGSF21 | SLITRK1 | CADM2
GO	GO:0010970	transport along microtubule	0.000398107	0.0630957	10	DLG2 | HSBP1 | TUBA1A | IFT88 | BLOC1S6 | MREG | IFT122 | KIF13A | IFT70A | BORCS7
GO	GO:0001667	ameboidal-type cell migration	0.000398107	0.0630957	11	ERBB4 | GPX1 | ISL1 | PKN2 | SCG2 | IRS2 | NRP2 | SLIT2 | ZEB2 | PAXIP1 | SEMA3D
GO	GO:0030318	melanocyte differentiation	0.000398107	0.0630957	4	MITF | TYRP1 | BLOC1S6 | MREG
GO	GO:0060048	cardiac muscle contraction	0.000398107	0.0630957	7	ATP1A2 | ATP1B1 | CACNA1D | CAMK2D | FGF12 | SCN9A | TTN
GO	GO:0010212	response to ionizing radiation	0.000398107	0.0630957	9	DNMT3A | GPX1 | SFRP2 | SMPD1 | TP53BP1 | XRCC4 | PAXIP1 | FIGNL1 | DCUN1D3
GO	GO:0031669	cellular response to nutrient levels	0.000398107	0.0630957	12	AOC1 | ASNS | FOXO1 | FOXA2 | INHBB | PRKAB2 | SUV39H1 | EIF2AK3 | ATG5 | POSTN | TBC1D7 | SLC38A2
GO	GO:0051338	regulation of transferase activity	0.000398107	0.0630957	23	ADAR | ADARB1 | CCNB1 | EPHA4 | ERBB4 | FGF1 | FLT1 | FOXA2 | NEDD9 | PPARG | PPEF2 | PSMD10 | RFC5 | SMPD1 | TTN | IRS2 | TOM1L1 | SPRY3 | MAPRE3 | GTPBP4 | PARM1 | FEM1A | PPP1R3F
GO	GO:0042391	regulation of membrane potential	0.000398107	0.0630957	18	ATP1A2 | ATP1B1 | CACNA1D | CAMK2D | FGF12 | GABRB2 | GRIA2 | GRID2 | KCNA2 | KCNJ11 | PPP3CA | SCN9A | SYNE1 | EHD3 | NLGN4X | KCNK15 | TMEM25 | TMEM161B
GO	GO:1903169	regulation of calcium ion transmembrane transport	0.000501187	0.0630957	10	ADCYAP1R1 | ATP1A2 | ATP1B1 | CAMK2D | PDE4B | PDE4D | PPP3CA | VDAC1 | ATG5 | GNB5
GO	GO:1903115	regulation of actin filament-based movement	0.000501187	0.0630957	5	ATP1A2 | CAMK2D | PDE4B | PDE4D | ZEB2
GO	GO:0055008	cardiac muscle tissue morphogenesis	0.000501187	0.0630957	6	COL11A1 | ISL1 | TTN | NOG | HEY2 | XIRP2
GO	GO:0033059	cellular pigmentation	0.000501187	0.0630957	6	AP1B1 | TYRP1 | BLOC1S6 | MREG | SHROOM3 | KIF13A
GO	GO:0055015	ventricular cardiac muscle cell development	0.000501187	0.0630957	3	MEF2A | ATG5 | HEY2
GO	GO:0006104	succinyl-CoA metabolic process	0.000501187	0.0630957	3	SUCLG2 | SUCLG1 | ACOT4
GO	GO:0014706	striated muscle tissue development	0.000501187	0.0630957	11	COL11A1 | ISL1 | JARID2 | KCNJ11 | MEF2A | TTN | NOG | ATG5 | SYNE1 | HEY2 | XIRP2
GO	GO:0090075	relaxation of muscle	0.000501187	0.0630957	4	ATP1A2 | ATP1B1 | CAMK2D | PDE5A
GO	GO:0019400	alditol metabolic process	0.000501187	0.0630957	4	GK2 | PLA2G4A | DGAT2 | MOGAT1
GO	GO:0034762	regulation of transmembrane transport	0.000501187	0.0630957	19	ADCYAP1R1 | ATP1A2 | ATP1B1 | CACNA1D | CAMK2D | FGF12 | KCNJ11 | KCNS2 | MEF2A | PDE4B | PDE4D | PPP3CA | VDAC1 | IRS2 | ATG5 | GNB5 | CTTNBP2NL | DPP10 | OSTN
GO	GO:0099560	synaptic membrane adhesion	0.000630957	0.0630957	4	CDH6 | CDH9 | PCDH17 | SLITRK1
GO	GO:0045936	negative regulation of phosphate metabolic process	0.000630957	0.0630957	16	ADAR | ADARB1 | FOXA2 | IGFBP3 | IKBKB | PDE4D | PPARG | PPEF2 | SFRP2 | SMPD1 | IRS2 | URI1 | SLIT2 | SPRY3 | LRRK1 | LPCAT1
GO	GO:0042752	regulation of circadian rhythm	0.000630957	0.0630957	8	KCNA2 | PPARG | PPP1CA | RORA | BHLHE40 | PER3 | PIWIL2 | FBXL17
GO	GO:0060612	adipose tissue development	0.000630957	0.0630957	5	PAXIP1 | PUM2 | DGAT2 | AMER1 | SH3PXD2B
GO	GO:0010563	negative regulation of phosphorus metabolic process	0.000630957	0.0630957	16	ADAR | ADARB1 | FOXA2 | IGFBP3 | IKBKB | PDE4D | PPARG | PPEF2 | SFRP2 | SMPD1 | IRS2 | URI1 | SLIT2 | SPRY3 | LRRK1 | LPCAT1
GO	GO:0030198	extracellular matrix organization	0.000630957	0.0630957	13	COL11A1 | COL12A1 | ELF3 | SFRP2 | TLL1 | ST7 | DNAJB6 | FLOT1 | POSTN | SULF2 | ADAMTS10 | COL24A1 | SH3PXD2B
GO	GO:0048762	mesenchymal cell differentiation	0.000630957	0.0630957	10	ERBB4 | ISL1 | NRP2 | NOG | HEY2 | SLC39A10 | FBXL17 | AMER1 | GSC | SEMA3D
GO	GO:0060537	muscle tissue development	0.000630957	0.0630957	15	COL11A1 | MSTN | GPX1 | ISL1 | JARID2 | KCNJ11 | MEF2A | PPP3CA | RYR1 | TTN | NOG | ATG5 | SYNE1 | HEY2 | XIRP2
GO	GO:1904062	regulation of monoatomic cation transmembrane transport	0.000630957	0.0630957	14	ADCYAP1R1 | ATP1A2 | ATP1B1 | CACNA1D | CAMK2D | FGF12 | KCNS2 | PDE4B | PDE4D | PPP3CA | VDAC1 | ATG5 | GNB5 | DPP10
GO	GO:0043062	extracellular structure organization	0.000630957	0.0794328	13	COL11A1 | COL12A1 | ELF3 | SFRP2 | TLL1 | ST7 | DNAJB6 | FLOT1 | POSTN | SULF2 | ADAMTS10 | COL24A1 | SH3PXD2B
GO	GO:0021537	telencephalon development	0.000630957	0.0794328	13	ATP1A2 | DAB1 | DNAH5 | ERBB4 | KCNA2 | TUBA1A | SLIT2 | FEZ1 | WDR37 | BTBD3 | SLC38A2 | ZSWIM6 | DCLK2
GO	GO:0045229	external encapsulating structure organization	0.000630957	0.0794328	13	COL11A1 | COL12A1 | ELF3 | SFRP2 | TLL1 | ST7 | DNAJB6 | FLOT1 | POSTN | SULF2 | ADAMTS10 | COL24A1 | SH3PXD2B
GO	GO:0090394	negative regulation of excitatory postsynaptic potential	0.000630957	0.0794328	3	SYNE1 | NLGN4X | TMEM25
GO	GO:0048066	developmental pigmentation	0.000630957	0.0794328	5	MITF | TYRP1 | ZEB2 | BLOC1S6 | MREG
GO	GO:0043153	entrainment of circadian clock by photoperiod	0.000630957	0.0794328	4	PPP1CA | BHLHE40 | PER3 | FBXL17
GO	GO:0007416	synapse assembly	0.000630957	0.0794328	8	CDH9 | ERBB4 | GABRB2 | GRID2 | PCDH17 | CNTN5 | NLGN4X | SLITRK1
GO	GO:0034765	regulation of monoatomic ion transmembrane transport	0.000630957	0.0794328	15	ADCYAP1R1 | ATP1A2 | ATP1B1 | CACNA1D | CAMK2D | FGF12 | KCNJ11 | KCNS2 | PDE4B | PDE4D | PPP3CA | VDAC1 | ATG5 | GNB5 | DPP10
GO	GO:0009154	purine ribonucleotide catabolic process	0.000630957	0.0794328	7	PDE4B | PDE4D | PDE8A | PDE5A | SUCLG2 | SUCLG1 | FITM2
GO	GO:1901873	regulation of post-translational protein modification	0.000630957	0.0794328	13	PSMD10 | SUV39H1 | UBE2D1 | ATG5 | PAXIP1 | GTPBP4 | AUTS2 | TBC1D7 | SENP2 | NDFIP1 | FSCB | DCUN1D3 | AMER1
GO	GO:0034612	response to tumor necrosis factor	0.000630957	0.0794328	11	CD14 | EIF5A | IKBKB | KCNJ11 | AFF3 | PTGS2 | RORA | SMPD1 | TRAF5 | TUBA1A | POSTN
GO	GO:2001234	negative regulation of apoptotic signaling pathway	0.000794328	0.0794328	12	GPX1 | HELLS | NR4A2 | PSMD10 | PTGS2 | SFRP2 | SCG2 | URI1 | NOG | TRIAP1 | FAIM | FIGNL1
GO	GO:1990778	protein localization to cell periphery	0.000794328	0.0794328	12	ATP1B1 | ERBB4 | IKBKB | PSMD10 | LIN7A | MAP7 | FLOT1 | EPB41L3 | NECTIN3 | EHD3 | DPP10 | KIF13A
GO	GO:0061337	cardiac conduction	0.000794328	0.0794328	6	ATP1A2 | ATP1B1 | CACNA1D | CAMK2D | ISL1 | MEF2A
GO	GO:0008045	motor neuron axon guidance	0.000794328	0.0794328	4	EPHA4 | NRP2 | NOG | SLIT2
GO	GO:0140718	facultative heterochromatin formation	0.000794328	0.0794328	4	DNMT3A | HELLS | JARID2 | SUV39H1
GO	GO:0006941	striated muscle contraction	0.000794328	0.0794328	8	ATP1A2 | ATP1B1 | CACNA1D | CAMK2D | FGF12 | RYR1 | SCN9A | TTN
GO	GO:0051924	regulation of calcium ion transport	0.000794328	0.0794328	12	ADCYAP1R1 | ATP1A2 | ATP1B1 | CACNA1D | CAMK2D | PDE4B | PDE4D | PPP3CA | PTGS2 | VDAC1 | ATG5 | GNB5
GO	GO:0006412	translation	0.000794328	0.0794328	16	CARS1 | EIF5A | ETF1 | RPSA | RPL7 | RPL23A | RPLP1 | RPS4X | EIF3J | EIF2S2 | MRPL15 | DHX29 | MRPL14 | NARS2 | RPL10L | EIF4E1B
GO	GO:0010959	regulation of metal ion transport	0.000794328	0.0794328	16	ADCYAP1R1 | ATP1A2 | ATP1B1 | CACNA1D | CAMK2D | FGF12 | KCNS2 | PDE4B | PDE4D | PPP3CA | PTGS2 | VDAC1 | ATG5 | GNB5 | DPP10 | NKAIN2
GO	GO:0034031	ribonucleoside bisphosphate catabolic process	0.000794328	0.0794328	3	SUCLG2 | SUCLG1 | FITM2
GO	GO:0010659	cardiac muscle cell apoptotic process	0.000794328	0.0794328	3	SFRP2 | ATG5 | HEY2
GO	GO:0033869	nucleoside bisphosphate catabolic process	0.000794328	0.0794328	3	SUCLG2 | SUCLG1 | FITM2
GO	GO:0052646	alditol phosphate metabolic process	0.000794328	0.0794328	3	GK2 | RFK | GPAT3
GO	GO:0034034	purine nucleoside bisphosphate catabolic process	0.000794328	0.0794328	3	SUCLG2 | SUCLG1 | FITM2
GO	GO:0008610	lipid biosynthetic process	0.000794328	0.0794328	21	PLA2G4A | PRKAB2 | PTGS2 | RBP1 | SMPD1 | UGT8 | ST8SIA2 | INPP4B | PTDSS1 | PEMT | FUT9 | FAXDC2 | LPCAT1 | SGPP1 | DGAT2 | GPAT3 | MOGAT1 | ACOT4 | ACER1 | FITM2 | CERS6
GO	GO:2001233	regulation of apoptotic signaling pathway	0.000794328	0.0794328	16	EIF5A | GPX1 | HELLS | INHBB | NR4A2 | PPP1CA | PSMD10 | PTGS2 | SFRP2 | SCG2 | URI1 | NOG | EIF2AK3 | TRIAP1 | FAIM | FIGNL1
GO	GO:0019751	polyol metabolic process	0.000794328	0.0794328	7	GK2 | PLA2G4A | INPP4B | SGPP1 | DGAT2 | MOGAT1 | ACER1
GO	GO:0043502	regulation of muscle adaptation	0.000794328	0.0794328	7	CAMK2D | FOXO1 | JARID2 | MEF2A | PPARG | PPP3CA | PDE5A
GO	GO:0046434	organophosphate catabolic process	0.001	0.0794328	10	ENTPD5 | PDE4B | PDE4D | PDE8A | PLA2G4A | SMPD1 | PDE5A | SUCLG2 | SUCLG1 | FITM2
GO	GO:0009166	nucleotide catabolic process	0.001	0.0794328	8	ENTPD5 | PDE4B | PDE4D | PDE8A | PDE5A | SUCLG2 | SUCLG1 | FITM2
GO	GO:0060384	innervation	0.001	0.0794328	4	ADARB1 | GABRB2 | ISL1 | SULF2
GO	GO:0002063	chondrocyte development	0.001	0.0794328	4	COL11A1 | SFRP2 | EIF2AK3 | SULF2
GO	GO:0051301	cell division	0.001	0.0794328	19	CCNB1 | HELLS | NEDD9 | PPP1CA | PKN2 | SOX5 | TUBA1A | FUT9 | STAG2 | NEK6 | IQGAP2 | ZWINT | MAPRE3 | SYCP3 | MIS18BP1 | EXOC2 | KIF13A | NEDD1 | CENPW
GO	GO:0051129	negative regulation of cellular component organization	0.001	0.0794328	24	CTNNA2 | DAB1 | EPHA4 | GPX1 | IKBKB | ISL1 | PPARG | PPP3CA | PSMD10 | SLIT2 | ATG5 | FEZ1 | TOM1L1 | DNAJB6 | SPRY3 | ZWINT | TBC1D7 | TRIAP1 | AICDA | ODF2L | ANTXR1 | NAV3 | SEMA3D | ARPIN
GO	GO:0032922	circadian regulation of gene expression	0.001	0.0794328	6	PPP1CA | RORA | NRIP1 | BHLHE40 | PER3 | NAMPT
GO	GO:0009648	photoperiodism	0.001	0.1	4	PPP1CA | BHLHE40 | PER3 | FBXL17
GO	GO:0010658	striated muscle cell apoptotic process	0.001	0.1	3	SFRP2 | ATG5 | HEY2
GO	GO:0002566	somatic diversification of immune receptors via somatic mutation	0.001	0.1	3	ADAR | POLQ | AICDA
GO	GO:0006942	regulation of striated muscle contraction	0.00125893	0.1	7	ATP1A2 | ATP1B1 | CAMK2D | PDE4B | PDE4D | PDE5A | EHD3
GO	GO:0003231	cardiac ventricle development	0.00125893	0.1	8	PRDM1 | COL11A1 | ISL1 | SFRP2 | NOG | SLIT2 | HEY2 | XIRP2
GO	GO:0021952	central nervous system projection neuron axonogenesis	0.00125893	0.1	4	ADARB1 | EPHA4 | NR4A2 | SLIT2
GO	GO:0006195	purine nucleotide catabolic process	0.00125893	0.1	7	PDE4B | PDE4D | PDE8A | PDE5A | SUCLG2 | SUCLG1 | FITM2
GO	GO:0008283	cell population proliferation	0.00125893	0.102329	23	PRDM1 | BTC | FGF1 | GPX1 | HELLS | IGFBP3 | JARID2 | RORA | SFRP2 | SOX5 | PDE5A | IRS2 | EIF2S2 | NOG | ZEB2 | PES1 | HEY2 | INTS1 | YPEL5 | GNG2 | FIGNL1 | NDFIP1 | BMPER
GO	GO:0055082	intracellular chemical homeostasis	0.00125893	0.107152	20	ALAS2 | ATP1A2 | ATP1B1 | CAMK2D | FOXO1 | FTH1 | GPX1 | KCNJ11 | PPP3CA | RYR1 | IRS2 | SLC30A9 | DMXL2 | RAB20 | SLC39A10 | NDFIP1 | DGAT2 | FITM2 | SLC35G1 | TMEM9
GO	GO:0034660	ncRNA metabolic process	0.00125893	0.109648	19	ADAR | CARS1 | TRDMT1 | PIN4 | RPL7 | SUV39H1 | ERN2 | WDR4 | RPP40 | PUM2 | PES1 | GTPBP4 | FAM98A | INTS1 | DDX4 | PIWIL2 | DTWD1 | NARS2 | POLR1F
GO	GO:0031401	positive regulation of protein modification process	0.00125893	0.109648	25	EPHA4 | ERBB4 | FGF1 | FLT1 | ISL1 | NEDD9 | PSMD10 | PTGS2 | SFRP2 | SMPD1 | SUV39H1 | UBE2D1 | FZD8 | TOM1L1 | FLOT1 | FAXDC2 | MAPRE3 | PAXIP1 | AUTS2 | TBC1D7 | SENP2 | LRRK1 | NDFIP1 | DCUN1D3 | AMER1
GO	GO:0010631	epithelial cell migration	0.00125893	0.109648	7	GPX1 | PKN2 | SCG2 | IRS2 | SLIT2 | ZEB2 | PAXIP1
GO	GO:1903322	positive regulation of protein modification by small protein conjugation or removal	0.00125893	0.109648	8	PSMD10 | UBE2D1 | PAXIP1 | TBC1D7 | SENP2 | NDFIP1 | DCUN1D3 | AMER1
GO	GO:0046460	neutral lipid biosynthetic process	0.00125893	0.109648	4	PLA2G4A | DGAT2 | GPAT3 | MOGAT1
GO	GO:0046463	acylglycerol biosynthetic process	0.00125893	0.109648	4	PLA2G4A | DGAT2 | GPAT3 | MOGAT1
GO	GO:0009649	entrainment of circadian clock	0.00125893	0.109648	4	PPP1CA | BHLHE40 | PER3 | FBXL17
GO	GO:0055012	ventricular cardiac muscle cell differentiation	0.00125893	0.109648	3	MEF2A | ATG5 | HEY2
GO	GO:1901077	regulation of relaxation of muscle	0.00125893	0.109648	3	CAMK2D | PDE4B | PDE4D
GO	GO:0048839	inner ear development	0.00125893	0.109648	10	COL11A1 | EPHA4 | GABRB2 | IFT88 | LIN7A | ATG5 | HEY2 | PCDH15 | LRIG3 | BMPER
GO	GO:0050808	synapse organization	0.00125893	0.109648	14	CDH6 | CDH9 | EPHA4 | ERBB4 | GABRB2 | GRID2 | TUBA1A | CNKSR2 | PCDH17 | CNTN5 | ZC4H2 | NLGN4X | IGSF21 | SLITRK1
GO	GO:0001822	kidney development	0.00158489	0.109648	13	AP1B1 | PRDM1 | EPHA4 | ERBB4 | FGF1 | HELLS | PPP3CA | IFT88 | NOG | SLIT2 | SULF2 | AMER1 | BMPER
GO	GO:1901292	nucleoside phosphate catabolic process	0.00158489	0.109648	8	ENTPD5 | PDE4B | PDE4D | PDE8A | PDE5A | SUCLG2 | SUCLG1 | FITM2
GO	GO:0043549	regulation of kinase activity	0.00158489	0.112202	19	ADAR | ADARB1 | CCNB1 | EPHA4 | ERBB4 | FGF1 | FLT1 | FOXA2 | NEDD9 | PPARG | PPEF2 | PSMD10 | SMPD1 | TTN | IRS2 | TOM1L1 | SPRY3 | MAPRE3 | GTPBP4
GO	GO:0098739	import across plasma membrane	0.00158489	0.114815	9	ATP1A2 | ATP1B1 | CACNA1D | KCNJ11 | SLC5A1 | SLC6A6 | SLC38A2 | SLC47A1 | SLC39A10
GO	GO:0061448	connective tissue development	0.00158489	0.114815	11	COL11A1 | SFRP2 | SOX5 | NOG | EIF2AK3 | PAXIP1 | PUM2 | SULF2 | DGAT2 | AMER1 | SH3PXD2B
GO	GO:0001508	action potential	0.00158489	0.114815	7	ATP1A2 | ATP1B1 | CACNA1D | FGF12 | KCNA2 | KCNJ11 | SCN9A
GO	GO:0140694	non-membrane-bounded organelle assembly	0.00158489	0.114815	14	RPSA | MEF2A | RPL23A | TTN | PLK4 | STAG2 | NEK6 | MAPRE3 | PUM2 | DHX29 | FITM2 | RPL10L | SH3PXD2B | CENPW
GO	GO:0070482	response to oxygen levels	0.00158489	0.114815	14	ALAS2 | CLCA1 | DNMT3A | FOXO1 | MSTN | KCNJ11 | NR4A2 | PPARG | PTGS2 | RORA | RYR1 | SUV39H1 | ZEB2 | POSTN
GO	GO:0002200	somatic diversification of immune receptors	0.00158489	0.11749	5	ADAR | XRCC4 | POLQ | AICDA | CYREN
GO	GO:0030111	regulation of Wnt signaling pathway	0.00158489	0.11749	14	FOXO1 | ISL1 | PPP1CA | SFRP2 | NOG | ZEB2 | SULF2 | SENP2 | LRRK1 | CXXC4 | NKD1 | AMER1 | GSC | TMEM9
GO	GO:0048511	rhythmic process	0.00158489	0.11749	12	MSTN | PPARG | PPP1CA | RORA | SCN9A | SUV39H1 | NRIP1 | BHLHE40 | PER3 | SLIT2 | NAMPT | PIWIL2
GO	GO:0006790	sulfur compound metabolic process	0.00158489	0.11749	13	PDHA2 | SUCLG2 | SUCLG1 | B3GNT2 | SULT1C4 | MAT2B | AADAT | DGAT2 | MCEE | DSEL | ACOT4 | FITM2 | ACOT12
GO	GO:1990830	cellular response to leukemia inhibitory factor	0.00158489	0.11749	7	HELLS | JARID2 | NRP2 | B3GNT2 | MRPL15 | MYNN | POLR1F
GO	GO:0072523	purine-containing compound catabolic process	0.00158489	0.11749	7	PDE4B | PDE4D | PDE8A | PDE5A | SUCLG2 | SUCLG1 | FITM2
GO	GO:0090132	epithelium migration	0.00158489	0.11749	7	GPX1 | PKN2 | SCG2 | IRS2 | SLIT2 | ZEB2 | PAXIP1
GO	GO:0032870	cellular response to hormone stimulus	0.00158489	0.11749	18	ATP1A2 | FOXO1 | FOSB | MSTN | INHBB | ISL1 | NR3C2 | NR4A2 | PDE3A | PPARG | SGK1 | IRS2 | URI1 | SLIT2 | NPFFR2 | GPR173 | GNG2 | OSTN
GO	GO:0061564	axon development	0.00158489	0.120226	16	ADARB1 | CTNNA2 | DAB1 | EPHA4 | ISL1 | NR4A2 | NRP2 | NOG | SLIT2 | FEZ1 | FLOT1 | B3GNT2 | AUTS2 | CNTN5 | SLITRK1 | SEMA3D
GO	GO:0022412	cellular process involved in reproduction in multicellular organism	0.00158489	0.123027	17	PRDM1 | DNMT3A | GK2 | INHBB | SMARCA2 | PDE5A | EIF2S2 | SLIT2 | CDYL | MAST2 | SYCP3 | HOOK1 | DDX4 | PIWIL2 | FIGNL1 | SPAG16 | RPL10L
GO	GO:0043043	peptide biosynthetic process	0.00158489	0.123027	16	CARS1 | EIF5A | ETF1 | RPSA | RPL7 | RPL23A | RPLP1 | RPS4X | EIF3J | EIF2S2 | MRPL15 | DHX29 | MRPL14 | NARS2 | RPL10L | EIF4E1B
GO	GO:0007623	circadian rhythm	0.00158489	0.123027	8	PPP1CA | RORA | SCN9A | SUV39H1 | NRIP1 | BHLHE40 | PER3 | NAMPT
GO	GO:0001944	vasculature development	0.00158489	0.125893	19	PRDM1 | FGF1 | FOXO1 | FLT1 | GPX1 | PTGS2 | RORA | SFRP2 | SCG2 | FZD8 | NRP2 | NOG | SLIT2 | EIF2AK3 | PAXIP1 | HEY2 | SVEP1 | ANTXR1 | BMPER
GO	GO:1990823	response to leukemia inhibitory factor	0.00199526	0.125893	7	HELLS | JARID2 | NRP2 | B3GNT2 | MRPL15 | MYNN | POLR1F
GO	GO:0003205	cardiac chamber development	0.00199526	0.128825	9	PRDM1 | COL11A1 | ISL1 | SFRP2 | NRP2 | NOG | SLIT2 | HEY2 | XIRP2
GO	GO:0009410	response to xenobiotic stimulus	0.00199526	0.128825	16	ADCYAP1R1 | CD69 | DNMT3A | FOSB | GPX1 | KCNJ11 | PDE3A | PDE4B | PTGS2 | RORA | SFRP2 | SMPD1 | NR1I2 | ATG5 | TENT4A | SULT1C4
GO	GO:0016310	phosphorylation	0.00199526	0.128825	23	CAMK2D | EPHA4 | ERBB4 | FLT1 | GK2 | IGFBP3 | IKBKB | PKN2 | SGK1 | TTN | PRPF4B | EIF2AK3 | ERN2 | PLK4 | NEK6 | MAST2 | TRPM7 | RFK | CAMK1G | CDK15 | LRRK1 | DCLK2 | KSR2
GO	GO:0090288	negative regulation of cellular response to growth factor stimulus	0.00199526	0.128825	8	PPARG | SFRP2 | UBE2D1 | NOG | SLIT2 | SPRY3 | SULF2 | BMPER
GO	GO:0060560	developmental growth involved in morphogenesis	0.00199526	0.128825	8	FGF1 | SFRP2 | ST8SIA2 | NRP2 | SLIT2 | POSTN | AUTS2 | NKD1
GO	GO:0072001	renal system development	0.00199526	0.128825	13	AP1B1 | PRDM1 | EPHA4 | ERBB4 | FGF1 | HELLS | PPP3CA | IFT88 | NOG | SLIT2 | SULF2 | AMER1 | BMPER
GO	GO:0050931	pigment cell differentiation	0.00199526	0.131826	4	MITF | TYRP1 | BLOC1S6 | MREG
GO	GO:0003151	outflow tract morphogenesis	0.00199526	0.131826	6	ISL1 | RYR1 | SFRP2 | NRP2 | NOG | HEY2
GO	GO:0031398	positive regulation of protein ubiquitination	0.00199526	0.131826	7	PSMD10 | UBE2D1 | PAXIP1 | TBC1D7 | SENP2 | NDFIP1 | AMER1
GO	GO:0003279	cardiac septum development	0.00199526	0.131826	7	PRDM1 | ISL1 | NRP2 | NOG | SLIT2 | HEY2 | XIRP2
GO	GO:0007517	muscle organ development	0.00199526	0.131826	13	ADARB1 | COL11A1 | MSTN | GPX1 | ISL1 | MEF2A | PPP3CA | RYR1 | TTN | NOG | HEY2 | XIRP2 | GSC
GO	GO:0098660	inorganic ion transmembrane transport	0.00199526	0.131826	23	ATP1A2 | ATP1B1 | ATP5MC3 | CACNA1D | CLCA1 | GABRB2 | KCNA2 | KCNJ11 | KCNS2 | RYR1 | SCN9A | SLC5A1 | SLC6A6 | SLC13A2 | SLC25A13 | SLC30A9 | TRPM7 | SLC47A1 | ANO2 | SLC39A10 | KCNK15 | SLC41A2 | SLC35G1
GO	GO:0043269	regulation of monoatomic ion transport	0.00199526	0.131826	17	ADCYAP1R1 | ATP1A2 | ATP1B1 | CACNA1D | CAMK2D | FGF12 | KCNJ11 | KCNS2 | PDE4B | PDE4D | PPP3CA | PTGS2 | VDAC1 | ATG5 | GNB5 | DPP10 | NKAIN2
GO	GO:0036293	response to decreased oxygen levels	0.00199526	0.131826	13	ALAS2 | CLCA1 | DNMT3A | MSTN | KCNJ11 | NR4A2 | PPARG | PTGS2 | RORA | RYR1 | SUV39H1 | ZEB2 | POSTN
GO	GO:0046459	short-chain fatty acid metabolic process	0.00199526	0.131826	3	TYRP1 | MCEE | ACOT4
GO	GO:0000463	maturation of LSU-rRNA from tricistronic rRNA transcript (SSU-rRNA, 5.8S rRNA, LSU-rRNA)	0.00199526	0.131826	3	RPL7 | PES1 | GTPBP4
GO	GO:1905962	glutamatergic neuron differentiation	0.00199526	0.131826	3	PRDM1 | GRID2 | VSX1
GO	GO:0010657	muscle cell apoptotic process	0.00199526	0.131826	3	SFRP2 | ATG5 | HEY2
GO	GO:0072659	protein localization to plasma membrane	0.00199526	0.134896	10	ATP1B1 | IKBKB | PSMD10 | MAP7 | FLOT1 | EPB41L3 | NECTIN3 | EHD3 | DPP10 | KIF13A
GO	GO:0048514	blood vessel morphogenesis	0.00199526	0.134896	16	PRDM1 | FGF1 | FLT1 | GPX1 | PTGS2 | RORA | SFRP2 | SCG2 | FZD8 | NRP2 | NOG | SLIT2 | EIF2AK3 | PAXIP1 | HEY2 | BMPER
GO	GO:0009267	cellular response to starvation	0.00199526	0.138038	9	AOC1 | ASNS | FOXO1 | INHBB | SUV39H1 | EIF2AK3 | ATG5 | TBC1D7 | SLC38A2
GO	GO:1903320	regulation of protein modification by small protein conjugation or removal	0.00199526	0.138038	11	PSMD10 | UBE2D1 | ATG5 | PAXIP1 | GTPBP4 | TBC1D7 | SENP2 | NDFIP1 | FSCB | DCUN1D3 | AMER1
GO	GO:0086001	cardiac muscle cell action potential	0.00199526	0.138038	5	ATP1A2 | ATP1B1 | CACNA1D | FGF12 | SCN9A
GO	GO:0086004	regulation of cardiac muscle cell contraction	0.00199526	0.138038	4	ATP1A2 | CAMK2D | PDE4B | PDE4D
GO	GO:0090130	tissue migration	0.00199526	0.138038	7	GPX1 | PKN2 | SCG2 | IRS2 | SLIT2 | ZEB2 | PAXIP1
GO	GO:0072384	organelle transport along microtubule	0.00251189	0.138038	6	HSBP1 | TUBA1A | BLOC1S6 | MREG | KIF13A | BORCS7
GO	GO:0032787	monocarboxylic acid metabolic process	0.00251189	0.141254	18	GPX1 | PDHA2 | PLA2G4A | PPARG | PRKAB2 | PTGS2 | RBP1 | TYRP1 | VDAC1 | ME3 | MTHFD1L | ACAD9 | AASDHPPT | AGXT2 | MCEE | DSEL | ACOT4 | ACOT12
GO	GO:0098655	monoatomic cation transmembrane transport	0.00251189	0.141254	21	ATP1A2 | ATP1B1 | ATP5MC3 | CACNA1D | CNGA2 | KCNA2 | KCNJ11 | KCNS2 | RYR1 | SCN9A | SLC5A1 | SLC6A6 | SLC13A2 | SLC25A13 | SLC30A9 | TRPM7 | SLC47A1 | SLC39A10 | KCNK15 | SLC41A2 | SLC35G1
GO	GO:0050807	regulation of synapse organization	0.00251189	0.141254	11	CTNNA2 | EPHA4 | GRID2 | NEDD9 | THBS2 | TUBA1A | ST8SIA2 | NRP2 | SLITRK1 | LINGO2 | NEGR1
GO	GO:0042326	negative regulation of phosphorylation	0.00251189	0.141254	13	ADAR | ADARB1 | FOXA2 | IGFBP3 | PDE4D | PPARG | PPEF2 | SFRP2 | SMPD1 | IRS2 | SLIT2 | SPRY3 | LRRK1
GO	GO:0043414	macromolecule methylation	0.00251189	0.141254	9	TRDMT1 | DNMT3A | ETF1 | HELLS | SNRPE | WDR4 | FAM98A | PRMT6 | METTL21A
GO	GO:0198738	cell-cell signaling by wnt	0.00251189	0.144544	12	FOXO1 | ISL1 | MITF | NR4A2 | PPP1CA | SFRP2 | FZD8 | SENP2 | CXXC4 | NKD1 | AMER1 | GSC
GO	GO:0016055	Wnt signaling pathway	0.00251189	0.144544	12	FOXO1 | ISL1 | MITF | NR4A2 | PPP1CA | SFRP2 | FZD8 | SENP2 | CXXC4 | NKD1 | AMER1 | GSC
GO	GO:0070848	response to growth factor	0.00251189	0.144544	18	ERBB4 | FGF1 | FLT1 | GAS1 | MSTN | SMAD9 | PDE3A | PDE8A | PPARG | SFRP2 | SOX5 | URI1 | NRP2 | NOG | FEZ1 | POSTN | TBC1D7 | BMPER
GO	GO:0022604	regulation of cell morphogenesis	0.00251189	0.144544	11	EPHA4 | SPRY3 | EPB41L3 | ITSN2 | BRWD1 | SHROOM3 | FGD4 | FITM2 | FGD5 | OSTN | ARPIN
GO	GO:0045814	negative regulation of gene expression, epigenetic	0.00251189	0.144544	7	DNMT3A | HELLS | JARID2 | SUV39H1 | CDYL | DDX4 | PIWIL2
GO	GO:0010613	positive regulation of cardiac muscle hypertrophy	0.00251189	0.144544	4	CAMK2D | MEF2A | PPP3CA | PDE5A
GO	GO:0046467	membrane lipid biosynthetic process	0.00251189	0.144544	8	SMPD1 | UGT8 | ST8SIA2 | PEMT | FUT9 | SGPP1 | ACER1 | CERS6
GO	GO:0046068	cGMP metabolic process	0.00251189	0.144544	3	GUCY2F | RORA | PDE5A
GO	GO:0048532	anatomical structure arrangement	0.00251189	0.144544	3	DAB1 | KCNA2 | NRP2
GO	GO:0055088	lipid homeostasis	0.00251189	0.147911	9	PPARG | RBP1 | RORA | IRS2 | MED13 | ABCA5 | DGAT2 | FITM2 | MALRD1
GO	GO:0045926	negative regulation of growth	0.00251189	0.147911	11	ADRB3 | MSTN | JARID2 | SFRP2 | SMARCA2 | NOG | SLIT2 | EI24 | DCUN1D3 | SEMA3D | OSTN
GO	GO:0034763	negative regulation of transmembrane transport	0.00251189	0.151356	8	ATP1A2 | CAMK2D | PPP3CA | VDAC1 | IRS2 | GNB5 | CTTNBP2NL | OSTN
GO	GO:0060485	mesenchyme development	0.00251189	0.151356	11	ERBB4 | ISL1 | SFRP2 | NRP2 | NOG | HEY2 | SLC39A10 | FBXL17 | AMER1 | GSC | SEMA3D
GO	GO:0005975	carbohydrate metabolic process	0.00251189	0.151356	16	ADRB3 | GBE1 | GK2 | KCNJ11 | LALBA | PDHA2 | PLA2G4A | PPP1CA | ST8SIA2 | IRS2 | SLC25A13 | FUT9 | DGAT2 | DSEL | MOGAT1 | B3GAT2
GO	GO:0033555	multicellular organismal response to stress	0.00251189	0.154882	6	ADCYAP1R1 | ATP1A2 | NR4A2 | PPP3CA | SCN9A | VDAC1
GO	GO:2001243	negative regulation of intrinsic apoptotic signaling pathway	0.00251189	0.154882	7	GPX1 | HELLS | PTGS2 | SFRP2 | URI1 | TRIAP1 | FIGNL1
GO	GO:0014742	positive regulation of muscle hypertrophy	0.00251189	0.154882	4	CAMK2D | MEF2A | PPP3CA | PDE5A
GO	GO:0003229	ventricular cardiac muscle tissue development	0.00251189	0.154882	5	COL11A1 | ISL1 | KCNJ11 | NOG | HEY2
GO	GO:0050803	regulation of synapse structure or activity	0.00251189	0.154882	11	CTNNA2 | EPHA4 | GRID2 | NEDD9 | THBS2 | TUBA1A | ST8SIA2 | NRP2 | SLITRK1 | LINGO2 | NEGR1
GO	GO:0001568	blood vessel development	0.00251189	0.154882	18	PRDM1 | FGF1 | FOXO1 | FLT1 | GPX1 | PTGS2 | RORA | SFRP2 | SCG2 | FZD8 | NRP2 | NOG | SLIT2 | EIF2AK3 | PAXIP1 | HEY2 | ANTXR1 | BMPER
GO	GO:0030029	actin filament-based process	0.00251189	0.158489	20	CACNA1D | CAMK2D | FGF12 | IKBKB | MEF2A | NEDD9 | SCN9A | TTN | ZEB2 | DNAJB6 | IQGAP2 | EPB41L3 | AUTS2 | TRPM7 | PPP1R9A | SHROOM3 | ANTXR1 | FGD4 | XIRP2 | FGD5
GO	GO:0032355	response to estradiol	0.00316228	0.158489	7	ADCYAP1R1 | DNMT3A | GPX1 | KCNJ11 | PTGS2 | NRIP1 | POSTN
GO	GO:0009612	response to mechanical stimulus	0.00316228	0.158489	10	ATP1A2 | CASP1 | COL11A1 | FOSB | PTGS2 | SCN9A | TTN | TUBA1A | POSTN | SLC38A2
GO	GO:0021954	central nervous system neuron development	0.00316228	0.158489	6	ADARB1 | EPHA4 | NR4A2 | NRP2 | SLIT2 | DCLK2
GO	GO:0010612	regulation of cardiac muscle adaptation	0.00316228	0.162181	3	FOXO1 | PPARG | PPP3CA
GO	GO:1903242	regulation of cardiac muscle hypertrophy in response to stress	0.00316228	0.162181	3	FOXO1 | PPARG | PPP3CA
GO	GO:0140115	export across plasma membrane	0.00316228	0.162181	5	ATP1A2 | ATP1B1 | KCNA2 | SLC47A1 | SLC35G1
GO	GO:0071363	cellular response to growth factor stimulus	0.00316228	0.162181	17	ERBB4 | FGF1 | FLT1 | GAS1 | MSTN | SMAD9 | PDE3A | PDE8A | PPARG | SFRP2 | SOX5 | URI1 | NRP2 | NOG | FEZ1 | POSTN | BMPER
GO	GO:0014741	negative regulation of muscle hypertrophy	0.00316228	0.162181	4	FOXO1 | MSTN | JARID2 | PPARG
GO	GO:0021955	central nervous system neuron axonogenesis	0.00316228	0.162181	4	ADARB1 | EPHA4 | NR4A2 | SLIT2
GO	GO:0007610	behavior	0.00316228	0.162181	20	ADARB1 | ADRB3 | ATP1A2 | DAB1 | EPHA4 | FGF12 | FOXA2 | NEDD9 | NR4A2 | PTGS2 | SCN9A | SGK1 | VDAC1 | TUBA1A | NOG | PCDH17 | NLGN4X | SLITRK1 | NEGR1 | BSX
GO	GO:0040008	regulation of growth	0.00316228	0.162181	20	ADRB3 | CAMK2D | ERBB4 | MSTN | IGFBP3 | JARID2 | PSMD10 | SFRP2 | SGK1 | SMARCA2 | URI1 | NOG | SLIT2 | EI24 | PUM2 | HEY2 | ITSN2 | DCUN1D3 | SEMA3D | OSTN
GO	GO:0006468	protein phosphorylation	0.00316228	0.165959	17	CAMK2D | EPHA4 | ERBB4 | FLT1 | IGFBP3 | IKBKB | PKN2 | SGK1 | PRPF4B | EIF2AK3 | ERN2 | PLK4 | NEK6 | MAST2 | CAMK1G | CDK15 | LRRK1
GO	GO:0010574	regulation of vascular endothelial growth factor production	0.00316228	0.165959	5	ISL1 | PTGS2 | RORA | EIF2AK3 | SULF2
GO	GO:0048863	stem cell differentiation	0.00316228	0.169824	9	ERBB4 | ISL1 | JARID2 | SFRP2 | NRP2 | NOG | FBXL17 | GSC | SEMA3D
GO	GO:0032438	melanosome organization	0.00316228	0.17378	4	AP1B1 | TYRP1 | BLOC1S6 | KIF13A
GO	GO:0045191	regulation of isotype switching	0.00316228	0.17378	4	TP53BP1 | PAXIP1 | NDFIP1 | KMT5C
GO	GO:0070828	heterochromatin organization	0.00316228	0.177828	7	DNMT3A | HELLS | JARID2 | SUV39H1 | CDYL | DDX4 | PIWIL2
GO	GO:0099054	presynapse assembly	0.00316228	0.177828	3	PCDH17 | CNTN5 | NLGN4X
GO	GO:0016553	base conversion or substitution editing	0.00316228	0.177828	3	ADAR | ADARB1 | AICDA
GO	GO:1902514	regulation of calcium ion transmembrane transport via high voltage-gated calcium channel	0.00316228	0.177828	3	CAMK2D | PDE4B | PDE4D
GO	GO:0051640	organelle localization	0.00398107	0.18197	18	CCNB1 | DAB1 | HSBP1 | MEF2A | NUP98 | TUBA1A | CADPS | LIN7A | FEZ1 | ZWINT | TRAPPC8 | FAM98A | BLOC1S6 | MREG | EXOC2 | ESYT2 | KIF13A | BORCS7
GO	GO:0098916	anterograde trans-synaptic signaling	0.00398107	0.18197	15	ADARB1 | DLG2 | FGF12 | GABRB2 | NPBWR1 | GRIA2 | GRID2 | GRM3 | HTR4 | PPP3CA | VDAC1 | CADPS | LIN7A | BLOC1S6 | NLGN4X
GO	GO:0007268	chemical synaptic transmission	0.00398107	0.18197	15	ADARB1 | DLG2 | FGF12 | GABRB2 | NPBWR1 | GRIA2 | GRID2 | GRM3 | HTR4 | PPP3CA | VDAC1 | CADPS | LIN7A | BLOC1S6 | NLGN4X
GO	GO:0035296	regulation of tube diameter	0.00398107	0.18197	8	ADRB3 | ATP1A2 | GPX1 | ITGA9 | NTS | PTGS2 | ATG5 | SVEP1
GO	GO:0097746	blood vessel diameter maintenance	0.00398107	0.18197	8	ADRB3 | ATP1A2 | GPX1 | ITGA9 | NTS | PTGS2 | ATG5 | SVEP1
GO	GO:0045165	cell fate commitment	0.00398107	0.18197	11	PRDM1 | ERBB4 | GAS1 | FOXA2 | ISL1 | MITF | PPARG | SFRP2 | SOX5 | HEY2 | GSC
GO	GO:0051965	positive regulation of synapse assembly	0.00398107	0.18197	5	GRID2 | THBS2 | ST8SIA2 | SLITRK1 | LINGO2
GO	GO:0002889	regulation of immunoglobulin mediated immune response	0.00398107	0.18197	5	TP53BP1 | PAXIP1 | SVEP1 | NDFIP1 | KMT5C
GO	GO:0002712	regulation of B cell mediated immunity	0.00398107	0.18197	5	TP53BP1 | PAXIP1 | SVEP1 | NDFIP1 | KMT5C
GO	GO:0048753	pigment granule organization	0.00398107	0.18197	4	AP1B1 | TYRP1 | BLOC1S6 | KIF13A
GO	GO:0035150	regulation of tube size	0.00398107	0.186209	8	ADRB3 | ATP1A2 | GPX1 | ITGA9 | NTS | PTGS2 | ATG5 | SVEP1
GO	GO:0098662	inorganic cation transmembrane transport	0.00398107	0.186209	20	ATP1A2 | ATP1B1 | ATP5MC3 | CACNA1D | KCNA2 | KCNJ11 | KCNS2 | RYR1 | SCN9A | SLC5A1 | SLC6A6 | SLC13A2 | SLC25A13 | SLC30A9 | TRPM7 | SLC47A1 | SLC39A10 | KCNK15 | SLC41A2 | SLC35G1
GO	GO:0034470	ncRNA processing	0.00398107	0.186209	15	ADAR | TRDMT1 | PIN4 | RPL7 | SUV39H1 | WDR4 | RPP40 | PUM2 | PES1 | GTPBP4 | FAM98A | INTS1 | DDX4 | PIWIL2 | DTWD1
GO	GO:0014033	neural crest cell differentiation	0.00398107	0.186209	6	ERBB4 | ISL1 | NRP2 | FBXL17 | GSC | SEMA3D
GO	GO:0048524	positive regulation of viral process	0.00398107	0.190546	5	ADAR | ADARB1 | PKN2 | SMPD1 | ATG5
GO	GO:0007169	transmembrane receptor protein tyrosine kinase signaling pathway	0.00398107	0.190546	15	BTC | EPHA4 | ERBB4 | FGF1 | FOXO1 | FLT1 | NEDD9 | IRS2 | NRP2 | NOG | EIF2AK3 | DOK5 | SULF2 | SVEP1 | DOK6
GO	GO:0090201	negative regulation of release of cytochrome c from mitochondria	0.00398107	0.194984	3	GPX1 | PSMD10 | TRIAP1
GO	GO:0046676	negative regulation of insulin secretion	0.00398107	0.194984	4	FOXO1 | INHBB | KCNJ11 | PPP3CA
GO	GO:0001666	response to hypoxia	0.00398107	0.194984	12	ALAS2 | CLCA1 | DNMT3A | MSTN | KCNJ11 | NR4A2 | PPARG | PTGS2 | RORA | RYR1 | SUV39H1 | POSTN
GO	GO:0030336	negative regulation of cell migration	0.00398107	0.194984	14	ADARB1 | EPHA4 | IGFBP3 | MITF | NEDD9 | PPARG | SFRP2 | NOG | SLIT2 | ZEB2 | GTPBP4 | GPR173 | NAV3 | ARPIN
GO	GO:0032409	regulation of transporter activity	0.00398107	0.194984	11	ATP1A2 | ATP1B1 | CACNA1D | CAMK2D | FGF12 | KCNS2 | PPARG | SGK1 | GNB5 | CTTNBP2NL | NDFIP1
GO	GO:2001242	regulation of intrinsic apoptotic signaling pathway	0.00398107	0.199526	9	EIF5A | GPX1 | HELLS | PTGS2 | SFRP2 | URI1 | EIF2AK3 | TRIAP1 | FIGNL1
GO	GO:0019725	cellular homeostasis	0.00398107	0.204174	21	ALAS2 | ATP1A2 | ATP1B1 | CAMK2D | FOXO1 | FTH1 | MSTN | GPX1 | KCNJ11 | PPP3CA | RYR1 | IRS2 | SLC30A9 | DMXL2 | RAB20 | SLC39A10 | NDFIP1 | DGAT2 | FITM2 | SLC35G1 | TMEM9
GO	GO:0006665	sphingolipid metabolic process	0.00398107	0.204174	8	SMPD1 | UGT8 | ST8SIA2 | PEMT | FUT9 | SGPP1 | ACER1 | CERS6
GO	GO:0010639	negative regulation of organelle organization	0.00398107	0.204174	13	CTNNA2 | GPX1 | PPARG | PSMD10 | SLIT2 | FEZ1 | TOM1L1 | ZWINT | TBC1D7 | TRIAP1 | ODF2L | NAV3 | ARPIN
GO	GO:0042246	tissue regeneration	0.00398107	0.20893	5	ERBB4 | MSTN | GPX1 | PPP3CA | POSTN
GO	GO:0055013	cardiac muscle cell development	0.00398107	0.20893	5	ISL1 | MEF2A | TTN | ATG5 | HEY2
GO	GO:0021761	limbic system development	0.00501187	0.20893	7	ATP1A2 | DAB1 | SOX3 | TUBA1A | NRP2 | FEZ1 | DCLK2
GO	GO:0019722	calcium-mediated signaling	0.00501187	0.213796	8	ATP1A2 | ATP1B1 | CAMK2D | KCNJ11 | PPP3CA | EIF2AK3 | PPP1R9A | KSR2
GO	GO:0060828	regulation of canonical Wnt signaling pathway	0.00501187	0.213796	11	FOXO1 | ISL1 | PPP1CA | SFRP2 | NOG | ZEB2 | SULF2 | LRRK1 | NKD1 | AMER1 | TMEM9
GO	GO:0010288	response to lead ion	0.00501187	0.213796	3	DNMT3A | PPP1CA | PTGS2
GO	GO:0019432	triglyceride biosynthetic process	0.00501187	0.213796	3	DGAT2 | GPAT3 | MOGAT1
GO	GO:0006639	acylglycerol metabolic process	0.00501187	0.213796	6	GK2 | GPX1 | PLA2G4A | DGAT2 | GPAT3 | MOGAT1
GO	GO:0055007	cardiac muscle cell differentiation	0.00501187	0.213796	6	ISL1 | MEF2A | TTN | ATG5 | SYNE1 | HEY2
GO	GO:0007043	cell-cell junction assembly	0.00501187	0.213796	7	CDH6 | CDH9 | PKN2 | UGT8 | CLDN2 | PATJ | EPB41L3
GO	GO:0006641	triglyceride metabolic process	0.00501187	0.213796	5	GK2 | GPX1 | DGAT2 | GPAT3 | MOGAT1
GO	GO:0021983	pituitary gland development	0.00501187	0.213796	4	INHBB | ISL1 | SOX3 | NOG
GO	GO:0016445	somatic diversification of immunoglobulins	0.00501187	0.213796	4	XRCC4 | POLQ | AICDA | CYREN
GO	GO:0070328	triglyceride homeostasis	0.00501187	0.213796	4	RORA | MED13 | DGAT2 | FITM2
GO	GO:0003206	cardiac chamber morphogenesis	0.00501187	0.218776	7	COL11A1 | ISL1 | SFRP2 | NRP2 | NOG | SLIT2 | HEY2
GO	GO:0006638	neutral lipid metabolic process	0.00501187	0.218776	6	GK2 | GPX1 | PLA2G4A | DGAT2 | GPAT3 | MOGAT1
GO	GO:0040013	negative regulation of locomotion	0.00501187	0.218776	15	ADARB1 | EPHA4 | IGFBP3 | MITF | NEDD9 | PPARG | SFRP2 | NOG | SLIT2 | ZEB2 | GTPBP4 | GPR173 | NAV3 | SEMA3D | ARPIN
GO	GO:0051926	negative regulation of calcium ion transport	0.00501187	0.223872	5	ATP1A2 | PPP3CA | PTGS2 | VDAC1 | GNB5
GO	GO:0007626	locomotory behavior	0.00501187	0.223872	9	ATP1A2 | DAB1 | EPHA4 | FGF12 | FOXA2 | NR4A2 | TUBA1A | NEGR1 | BSX
GO	GO:0048880	sensory system development	0.00501187	0.223872	14	PRDM1 | CRYGS | FLT1 | ISL1 | MITF | MFAP5 | CRB1 | NECTIN3 | VSX1 | IFT122 | LPCAT1 | NKD1 | TMEM132E | SH3PXD2B
GO	GO:0007018	microtubule-based movement	0.00501187	0.223872	14	DLG2 | DNAH5 | GK2 | HSBP1 | TUBA1A | IFT88 | BLOC1S6 | DDX4 | MREG | IFT122 | KIF13A | SPAG16 | IFT70A | BORCS7
GO	GO:0006518	peptide metabolic process	0.00501187	0.223872	17	CARS1 | EIF5A | ETF1 | RPSA | RPL7 | RPL23A | RPLP1 | RPS4X | EIF3J | EIF2S2 | MRPL15 | DHX29 | MRPL14 | NARS2 | YIPF5 | RPL10L | EIF4E1B
GO	GO:0021675	nerve development	0.00501187	0.223872	6	ADARB1 | GABRB2 | ISL1 | KCNA2 | NRP2 | SULF2
GO	GO:0072657	protein localization to membrane	0.00501187	0.223872	16	ATP1B1 | DLG2 | ERBB4 | IKBKB | PSMD10 | LIN7A | MAP7 | FLOT1 | EPB41L3 | NECTIN3 | EHD3 | NUP54 | PEX26 | DPP10 | KIF13A | SH3PXD2B
GO	GO:0099537	trans-synaptic signaling	0.00501187	0.223872	15	ADARB1 | DLG2 | FGF12 | GABRB2 | NPBWR1 | GRIA2 | GRID2 | GRM3 | HTR4 | PPP3CA | VDAC1 | CADPS | LIN7A | BLOC1S6 | NLGN4X
GO	GO:0055090	acylglycerol homeostasis	0.00501187	0.223872	4	RORA | MED13 | DGAT2 | FITM2
GO	GO:0031345	negative regulation of cell projection organization	0.00501187	0.223872	9	DAB1 | EPHA4 | PPP3CA | SLIT2 | SPRY3 | TBC1D7 | ODF2L | SEMA3D | ARPIN
GO	GO:0018105	peptidyl-serine phosphorylation	0.00501187	0.223872	8	CAMK2D | IKBKB | PKN2 | SGK1 | EIF2AK3 | NEK6 | MAST2 | CAMK1G
GO	GO:0071453	cellular response to oxygen levels	0.00501187	0.223872	8	CLCA1 | DNMT3A | FOXO1 | MSTN | PPARG | PTGS2 | RORA | SUV39H1
GO	GO:0097205	renal filtration	0.00501187	0.223872	3	PPP3CA | TBC1D8B | SULF2
GO	GO:0045859	regulation of protein kinase activity	0.00501187	0.223872	16	ADAR | ADARB1 | CCNB1 | EPHA4 | FGF1 | FLT1 | NEDD9 | PPARG | PPEF2 | PSMD10 | SMPD1 | TTN | TOM1L1 | SPRY3 | MAPRE3 | GTPBP4
GO	GO:0061061	muscle structure development	0.00501187	0.229087	17	ADARB1 | COL11A1 | MSTN | GPX1 | ISL1 | MEF2A | PPP3CA | RORA | RYR1 | TTN | NOG | ATG5 | SYNE1 | HEY2 | NKD1 | XIRP2 | GSC
GO	GO:0031396	regulation of protein ubiquitination	0.00501187	0.229087	9	PSMD10 | UBE2D1 | ATG5 | PAXIP1 | GTPBP4 | TBC1D7 | SENP2 | NDFIP1 | AMER1
GO	GO:0090596	sensory organ morphogenesis	0.00501187	0.229087	11	PRDM1 | COL11A1 | MFAP5 | NOG | CRB1 | NECTIN3 | VSX1 | IFT122 | NKD1 | LRIG3 | GSC
GO	GO:0006936	muscle contraction	0.00630957	0.234423	10	ATP1A2 | ATP1B1 | CACNA1D | CAMK2D | FGF12 | PTGER3 | RYR1 | SCN9A | TTN | SULF2
GO	GO:0046394	carboxylic acid biosynthetic process	0.00630957	0.234423	11	ASNS | CASP1 | PLA2G4A | PRKAB2 | PTGS2 | RBP1 | MTHFD1L | AASDHPPT | AGXT2 | DSEL | ACOT4
GO	GO:0021587	cerebellum morphogenesis	0.00630957	0.234423	4	DAB1 | GRID2 | RORA | TUBA1A
GO	GO:2000146	negative regulation of cell motility	0.00630957	0.234423	14	ADARB1 | EPHA4 | IGFBP3 | MITF | NEDD9 | PPARG | SFRP2 | NOG | SLIT2 | ZEB2 | GTPBP4 | GPR173 | NAV3 | ARPIN
GO	GO:0006325	chromatin organization	0.00630957	0.245471	23	DNMT3A | GPX1 | HELLS | FOXA2 | JARID2 | SMARCA2 | SUV39H1 | TP53BP1 | PRDM2 | FAM50A | HMGN3 | CDYL | ATG5 | PAXIP1 | USP22 | SYCP3 | DDX4 | PIWIL2 | PRMT6 | KMT5C | LIN54 | METTL21A | CENPW
GO	GO:0046058	cAMP metabolic process	0.00630957	0.245471	3	PDE4B | PDE4D | PDE8A
GO	GO:0045932	negative regulation of muscle contraction	0.00630957	0.245471	3	ATP1A2 | PTGS2 | PDE5A
GO	GO:0021533	cell differentiation in hindbrain	0.00630957	0.245471	3	GRID2 | RORA | NOG
GO	GO:0040029	epigenetic regulation of gene expression	0.00630957	0.245471	8	DNMT3A | GPX1 | HELLS | JARID2 | SUV39H1 | CDYL | DDX4 | PIWIL2
GO	GO:0003208	cardiac ventricle morphogenesis	0.00630957	0.245471	5	COL11A1 | ISL1 | SFRP2 | NOG | HEY2
GO	GO:0043542	endothelial cell migration	0.00630957	0.245471	5	GPX1 | SCG2 | SLIT2 | ZEB2 | PAXIP1
GO	GO:0016053	organic acid biosynthetic process	0.00630957	0.245471	11	ASNS | CASP1 | PLA2G4A | PRKAB2 | PTGS2 | RBP1 | MTHFD1L | AASDHPPT | AGXT2 | DSEL | ACOT4
GO	GO:0090278	negative regulation of peptide hormone secretion	0.00630957	0.245471	4	FOXO1 | INHBB | KCNJ11 | PPP3CA
GO	GO:0007156	homophilic cell adhesion via plasma membrane adhesion molecules	0.00630957	0.251189	8	CDH6 | CDH9 | PCDH9 | NECTIN3 | PCDH17 | PCDH15 | IGSF21 | CADM2
GO	GO:0006937	regulation of muscle contraction	0.00630957	0.251189	8	ATP1A2 | ATP1B1 | CAMK2D | PDE4B | PDE4D | PTGS2 | PDE5A | EHD3
GO	GO:0048729	tissue morphogenesis	0.00630957	0.251189	18	ADARB1 | COL11A1 | CRYGS | EPHA4 | ERBB4 | FGF1 | ISL1 | PPP1CA | SFRP2 | TTN | NRP2 | NOG | SLIT2 | HEY2 | MTHFD1L | IFT122 | NKD1 | XIRP2
GO	GO:0060411	cardiac septum morphogenesis	0.00630957	0.25704	5	ISL1 | NRP2 | NOG | SLIT2 | HEY2
GO	GO:0030514	negative regulation of BMP signaling pathway	0.00630957	0.25704	5	PPARG | SFRP2 | UBE2D1 | NOG | BMPER
GO	GO:0002792	negative regulation of peptide secretion	0.00630957	0.263027	4	FOXO1 | INHBB | KCNJ11 | PPP3CA
GO	GO:0006303	double-strand break repair via nonhomologous end joining	0.00630957	0.263027	4	TP53BP1 | XRCC4 | POLQ | CYREN
GO	GO:0060706	cell differentiation involved in embryonic placenta development	0.00630957	0.263027	3	PRDM1 | DNAJB6 | PLK4
GO	GO:0045822	negative regulation of heart contraction	0.00630957	0.263027	3	ATP1A2 | PDE4D | PDE5A
GO	GO:0055006	cardiac cell development	0.00630957	0.269153	5	ISL1 | MEF2A | TTN | ATG5 | HEY2
GO	GO:0055010	ventricular cardiac muscle tissue morphogenesis	0.00794328	0.275423	4	COL11A1 | ISL1 | NOG | HEY2
GO	GO:0021575	hindbrain morphogenesis	0.00794328	0.275423	4	DAB1 | GRID2 | RORA | TUBA1A
GO	GO:0099587	inorganic ion import across plasma membrane	0.00794328	0.275423	6	ATP1A2 | ATP1B1 | CACNA1D | KCNJ11 | SLC5A1 | SLC39A10
GO	GO:0098659	inorganic cation import across plasma membrane	0.00794328	0.275423	6	ATP1A2 | ATP1B1 | CACNA1D | KCNJ11 | SLC5A1 | SLC39A10
GO	GO:0002027	regulation of heart rate	0.00794328	0.275423	6	CACNA1D | CAMK2D | ISL1 | PDE4D | HEY2 | TMEM161B
GO	GO:0003281	ventricular septum development	0.00794328	0.275423	5	PRDM1 | NOG | SLIT2 | HEY2 | XIRP2
GO	GO:0071396	cellular response to lipid	0.00794328	0.281838	17	ATP1A2 | CASP1 | CD14 | MSTN | INHBB | ISL1 | NR3C2 | PDE3A | PDE4B | RORA | SGK1 | NRIP1 | URI1 | LY96 | GNG2 | AICDA | DGAT2
GO	GO:0050804	modulation of chemical synaptic transmission	0.00794328	0.281838	16	ATP1A2 | EPHA4 | GRIA2 | GRID2 | GRM3 | PPP3CA | PTGS2 | SLC6A6 | NOG | FLOT1 | SYNE1 | PCDH17 | SLC38A2 | PPP1R9A | NLGN4X | TMEM25
GO	GO:0022613	ribonucleoprotein complex biogenesis	0.00794328	0.281838	16	ADAR | RPSA | PIN4 | RPL7 | RPL23A | RPS4X | SNRPE | SUV39H1 | EIF3J | EIF2S2 | RPP40 | PES1 | GTPBP4 | DHX29 | PTBP2 | RPL10L
GO	GO:0099177	regulation of trans-synaptic signaling	0.00794328	0.288403	16	ATP1A2 | EPHA4 | GRIA2 | GRID2 | GRM3 | PPP3CA | PTGS2 | SLC6A6 | NOG | FLOT1 | SYNE1 | PCDH17 | SLC38A2 | PPP1R9A | NLGN4X | TMEM25
GO	GO:0099172	presynapse organization	0.00794328	0.288403	3	PCDH17 | CNTN5 | NLGN4X
GO	GO:1903523	negative regulation of blood circulation	0.00794328	0.288403	3	ATP1A2 | PDE4D | PDE5A
GO	GO:0042273	ribosomal large subunit biogenesis	0.00794328	0.288403	5	RPL7 | RPL23A | PES1 | GTPBP4 | RPL10L
GO	GO:0009066	aspartate family amino acid metabolic process	0.00794328	0.288403	4	ASNS | SLC25A13 | AADAT | AASDHPPT
GO	GO:0060043	regulation of cardiac muscle cell proliferation	0.00794328	0.288403	4	ERBB4 | JARID2 | NOG | HEY2
GO	GO:0071456	cellular response to hypoxia	0.00794328	0.295121	7	CLCA1 | DNMT3A | MSTN | PPARG | PTGS2 | RORA | SUV39H1
GO	GO:0055001	muscle cell development	0.00794328	0.295121	8	GPX1 | ISL1 | MEF2A | PPP3CA | RYR1 | TTN | ATG5 | HEY2
GO	GO:0018209	peptidyl-serine modification	0.00794328	0.301995	8	CAMK2D | IKBKB | PKN2 | SGK1 | EIF2AK3 | NEK6 | MAST2 | CAMK1G
GO	GO:0048771	tissue remodeling	0.00794328	0.301995	6	ELF3 | MITF | ATG5 | CRB1 | LRRK1 | BSX
GO	GO:0060070	canonical Wnt signaling pathway	0.00794328	0.301995	6	FOXO1 | ISL1 | NR4A2 | PPP1CA | SFRP2 | FZD8
GO	GO:2000649	regulation of sodium ion transmembrane transporter activity	0.00794328	0.301995	4	ATP1A2 | ATP1B1 | CAMK2D | FGF12
GO	GO:1903170	negative regulation of calcium ion transmembrane transport	0.00794328	0.301995	4	ATP1A2 | PPP3CA | VDAC1 | GNB5
GO	GO:0042594	response to starvation	0.00794328	0.301995	9	AOC1 | ASNS | FOXO1 | INHBB | SUV39H1 | EIF2AK3 | ATG5 | TBC1D7 | SLC38A2
GO	GO:0010882	regulation of cardiac muscle contraction by calcium ion signaling	0.00794328	0.30903	3	ATP1A2 | ATP1B1 | CAMK2D
GO	GO:0003401	axis elongation	0.00794328	0.30903	3	FGF1 | SFRP2 | NKD1
GO	GO:0006520	amino acid metabolic process	0.00794328	0.30903	11	ASNS | CARS1 | HNMT | SLC25A13 | AADAT | KYAT3 | AASDHPPT | AGXT2 | NARS2 | DGLUCY | IYD
GO	GO:0030178	negative regulation of Wnt signaling pathway	0.00794328	0.30903	8	FOXO1 | ISL1 | SFRP2 | NOG | CXXC4 | NKD1 | AMER1 | GSC
GO	GO:0032729	positive regulation of type II interferon production	0.00794328	0.30903	5	CD14 | IL1R1 | ISL1 | PDE4B | PDE4D
GO	GO:0030509	BMP signaling pathway	0.00794328	0.30903	5	SMAD9 | PPARG | SFRP2 | NOG | BMPER
GO	GO:0001501	skeletal system development	0.00794328	0.30903	16	COL11A1 | PAX1 | RYR1 | SFRP2 | SOX5 | TLL1 | NOG | EIF2AK3 | PUM2 | MTHFD1L | SULF2 | LRRK1 | AMER1 | GSC | SH3PXD2B | OSTN
GO	GO:1901890	positive regulation of cell junction assembly	0.00794328	0.30903	6	GRID2 | THBS2 | ST8SIA2 | FLOT1 | SLITRK1 | LINGO2
GO	GO:0097435	supramolecular fiber organization	0.00794328	0.30903	18	COL11A1 | COL12A1 | MEF2A | NEDD9 | CLIP1 | SFRP2 | TLL1 | TTN | TUBA1A | MFAP5 | ZEB2 | DNAJB6 | IQGAP2 | HOOK1 | PPP1R9A | SHROOM3 | NEDD1 | XIRP2
GO	GO:0010665	regulation of cardiac muscle cell apoptotic process	0.00794328	0.316228	4	CAMK2D | SFRP2 | ATG5 | HEY2
GO	GO:0001558	regulation of cell growth	0.01	0.316228	14	CAMK2D | IGFBP3 | PSMD10 | SFRP2 | SGK1 | SMARCA2 | URI1 | SLIT2 | EI24 | PUM2 | ITSN2 | DCUN1D3 | SEMA3D | OSTN
GO	GO:0010975	regulation of neuron projection development	0.01	0.316228	15	CTNNA2 | DAB1 | EPHA4 | GRID2 | PPP3CA | SFRP2 | SLIT2 | FEZ1 | FUT9 | SYNE1 | PUM2 | CSMD3 | SLITRK1 | SEMA3D | NEGR1
GO	GO:0007389	pattern specification process	0.01	0.316228	15	AP1B1 | DNAH5 | ERBB4 | FOXA2 | ISL1 | SFRP2 | TLL1 | BHLHE40 | NRP2 | NOG | HEY2 | IFT122 | SHROOM3 | CXXC4 | GSC
GO	GO:0035239	tube morphogenesis	0.01	0.316228	20	PRDM1 | EPHA4 | FGF1 | FLT1 | GPX1 | PPP1CA | PTGS2 | RORA | SFRP2 | SCG2 | FZD8 | NRP2 | NOG | SLIT2 | EIF2AK3 | PAXIP1 | HEY2 | MTHFD1L | IFT122 | BMPER
GO	GO:0099536	synaptic signaling	0.01	0.323594	15	ADARB1 | DLG2 | FGF12 | GABRB2 | NPBWR1 | GRIA2 | GRID2 | GRM3 | HTR4 | PPP3CA | VDAC1 | CADPS | LIN7A | BLOC1S6 | NLGN4X
GO	GO:0007141	male meiosis I	0.01	0.331131	3	SYCP3 | DDX4 | RPL10L
GO	GO:0014850	response to muscle activity	0.01	0.331131	3	MSTN | POSTN | SLC38A2
GO	GO:0001964	startle response	0.01	0.331131	3	CTNNA2 | GRID2 | TUBA1A
GO	GO:0010165	response to X-ray	0.01	0.331131	3	SFRP2 | TP53BP1 | XRCC4
GO	GO:0051051	negative regulation of transport	0.01	0.331131	15	ATP1A2 | CAMK2D | FOXO1 | INHBB | KCNJ11 | PPP3CA | PTGER3 | PTGS2 | VDAC1 | IRS2 | ATG5 | GNB5 | CTTNBP2NL | NDFIP1 | OSTN
GO	GO:0010719	negative regulation of epithelial to mesenchymal transition	0.01	0.331131	4	EPHA4 | FOXA2 | SFRP2 | NOG
GO	GO:0086003	cardiac muscle cell contraction	0.01	0.331131	4	CACNA1D | CAMK2D | FGF12 | SCN9A
GO	GO:0016311	dephosphorylation	0.01	0.331131	9	PPEF2 | PPP1CA | PPP3CA | PTPRE | PTP4A1 | INPP4B | CTTNBP2NL | PPM1H | SGPP1
GO	GO:1901136	carbohydrate derivative catabolic process	0.01	0.331131	9	ENTPD5 | PDE4B | PDE4D | PDE8A | PDE5A | SUCLG2 | SUCLG1 | AICDA | FITM2
GO	GO:1990138	neuron projection extension	0.01	0.346737	5	ST8SIA2 | NRP2 | SLIT2 | POSTN | AUTS2
GO	GO:0006814	sodium ion transport	0.01	0.346737	8	ATP1A2 | ATP1B1 | SCN9A | SGK1 | SLC5A1 | SLC6A6 | SLC13A2 | SLC38A2
GO	GO:0001933	negative regulation of protein phosphorylation	0.01	0.346737	11	ADAR | ADARB1 | IGFBP3 | PDE4D | PPARG | PPEF2 | SFRP2 | SMPD1 | SLIT2 | SPRY3 | LRRK1
GO	GO:0001525	angiogenesis	0.01	0.346737	12	FGF1 | FLT1 | GPX1 | PTGS2 | RORA | SFRP2 | SCG2 | FZD8 | NRP2 | SLIT2 | EIF2AK3 | BMPER
GO	GO:0010823	negative regulation of mitochondrion organization	0.01	0.346737	4	GPX1 | PPARG | PSMD10 | TRIAP1
GO	GO:0010662	regulation of striated muscle cell apoptotic process	0.01	0.346737	4	CAMK2D | SFRP2 | ATG5 | HEY2
GO	GO:0090263	positive regulation of canonical Wnt signaling pathway	0.01	0.346737	6	SFRP2 | ZEB2 | SULF2 | LRRK1 | AMER1 | TMEM9
GO	GO:0036294	cellular response to decreased oxygen levels	0.01	0.346737	7	CLCA1 | DNMT3A | MSTN | PPARG | PTGS2 | RORA | SUV39H1
GO	GO:0006109	regulation of carbohydrate metabolic process	0.01	0.346737	8	ADCYAP1R1 | FOXO1 | FOXA2 | IGFBP3 | PPP1CA | RORA | IRS2 | PPP1R3F
GO	GO:0010256	endomembrane system organization	0.01	0.346737	17	AP1B1 | SMPD1 | EIF2AK3 | USP6NL | FLOT1 | NEK6 | TRAPPC8 | EPB41L3 | SYNE1 | CRB1 | HOOK1 | RETREG1 | ESYT2 | ATL2 | YIPF5 | TMEM9 | XKR6
GO	GO:0000470	maturation of LSU-rRNA	0.01	0.346737	3	RPL7 | PES1 | GTPBP4
GO	GO:0045830	positive regulation of isotype switching	0.01	0.346737	3	TP53BP1 | PAXIP1 | KMT5C
GO	GO:0010876	lipid localization	0.01	0.354813	13	PLA2G4A | PPARG | PTGS2 | RBP1 | NRIP1 | ABCA5 | TRIAP1 | ESYT2 | SGPP1 | DGAT2 | FITM2 | TMEM30B | XKR6
GO	GO:0030177	positive regulation of Wnt signaling pathway	0.01	0.354813	7	SFRP2 | ZEB2 | SULF2 | LRRK1 | NKD1 | AMER1 | TMEM9
GO	GO:0051783	regulation of nuclear division	0.01	0.354813	7	BTC | CCNB1 | MKI67 | PDE3A | TOM1L1 | ZWINT | PIWIL2
GO	GO:0051668	localization within membrane	0.01	0.354813	17	ATP1B1 | DLG2 | ERBB4 | IKBKB | PSMD10 | LIN7A | MAP7 | FLOT1 | EPB41L3 | NECTIN3 | EHD3 | NUP54 | PEX26 | EXOC2 | DPP10 | KIF13A | SH3PXD2B
GO	GO:0050778	positive regulation of immune response	0.01	0.354813	19	C7 | CASP1 | CD14 | CFH | IKBKB | IL1R1 | SH2D1A | PDE4B | PDE4D | PGC | PLA2G4A | TP53BP1 | FLOT1 | PAXIP1 | PUM2 | LY96 | SLC39A10 | KMT5C | THEMIS
GO	GO:0007157	heterophilic cell-cell adhesion via plasma membrane cell adhesion molecules	0.01	0.354813	4	GRID2 | CRB1 | NECTIN3 | IGSF21
GO	GO:1902743	regulation of lamellipodium organization	0.01	0.354813	4	MSTN | SLIT2 | AUTS2 | ARPIN
GO	GO:0045197	establishment or maintenance of epithelial cell apical/basal polarity	0.01	0.354813	4	DLG2 | LIN7A | PATJ | CRB1
GO	GO:0010821	regulation of mitochondrion organization	0.01	0.363078	7	GPX1 | PPARG | PSMD10 | VDAC1 | SLC30A9 | TRIAP1 | PRMT6
GO	GO:0048640	negative regulation of developmental growth	0.01	0.363078	6	ADRB3 | MSTN | JARID2 | NOG | SEMA3D | OSTN
GO	GO:0015980	energy derivation by oxidation of organic compounds	0.0125893	0.371535	10	ADRB3 | GBE1 | PDHA2 | PPP1CA | SUCLG2 | SUCLG1 | SLC25A13 | ME3 | PUM2 | AFG1L
GO	GO:0003209	cardiac atrium morphogenesis	0.0125893	0.371535	3	ISL1 | NOG | HEY2
GO	GO:0006084	acetyl-CoA metabolic process	0.0125893	0.371535	3	PDHA2 | AADAT | ACOT12
GO	GO:0014888	striated muscle adaptation	0.0125893	0.371535	3	MSTN | PPP3CA | HEY2
GO	GO:0051963	regulation of synapse assembly	0.0125893	0.371535	6	GRID2 | THBS2 | ST8SIA2 | SLITRK1 | LINGO2 | NEGR1
GO	GO:0010660	regulation of muscle cell apoptotic process	0.0125893	0.371535	5	CAMK2D | PPARG | SFRP2 | ATG5 | HEY2
GO	GO:0050871	positive regulation of B cell activation	0.0125893	0.371535	5	TP53BP1 | IRS2 | PAXIP1 | SLC39A10 | KMT5C
GO	GO:0003007	heart morphogenesis	0.0125893	0.371535	10	COL11A1 | ISL1 | RYR1 | SFRP2 | TTN | NRP2 | NOG | SLIT2 | HEY2 | XIRP2
GO	GO:0019439	aromatic compound catabolic process	0.0125893	0.380189	13	ENTPD5 | ETF1 | HNMT | PDE4B | PDE4D | PDE8A | PDE5A | SUCLG2 | SUCLG1 | ERN2 | KYAT3 | AICDA | FITM2
GO	GO:0051146	striated muscle cell differentiation	0.0125893	0.380189	9	GPX1 | ISL1 | MEF2A | PPP3CA | RYR1 | TTN | ATG5 | SYNE1 | HEY2
GO	GO:0097485	neuron projection guidance	0.0125893	0.380189	9	EPHA4 | ISL1 | NRP2 | NOG | SLIT2 | FEZ1 | B3GNT2 | CNTN5 | SEMA3D
GO	GO:0007411	axon guidance	0.0125893	0.380189	9	EPHA4 | ISL1 | NRP2 | NOG | SLIT2 | FEZ1 | B3GNT2 | CNTN5 | SEMA3D
GO	GO:0002028	regulation of sodium ion transport	0.0125893	0.389045	5	ATP1A2 | ATP1B1 | CAMK2D | FGF12 | NKAIN2
GO	GO:0002062	chondrocyte differentiation	0.0125893	0.389045	5	COL11A1 | SFRP2 | SOX5 | EIF2AK3 | SULF2
GO	GO:0001706	endoderm formation	0.0125893	0.389045	4	COL11A1 | COL12A1 | HSBP1 | NOG
GO	GO:0001755	neural crest cell migration	0.0125893	0.389045	4	ERBB4 | ISL1 | NRP2 | SEMA3D
GO	GO:0007140	male meiotic nuclear division	0.0125893	0.389045	4	SYCP3 | DDX4 | FIGNL1 | RPL10L
GO	GO:0005979	regulation of glycogen biosynthetic process	0.0125893	0.398107	3	PPP1CA | IRS2 | PPP1R3F
GO	GO:0010962	regulation of glucan biosynthetic process	0.0125893	0.398107	3	PPP1CA | IRS2 | PPP1R3F
GO	GO:0080135	regulation of cellular response to stress	0.0125893	0.40738	19	DNMT3A | EPHA4 | FOXO1 | PSMD10 | PTGS2 | SFRP2 | SMARCA2 | TP53BP1 | VDAC1 | EIF2AK3 | DNAJB6 | POLQ | USP22 | PUM2 | TRIAP1 | SLC38A2 | FIGNL1 | CYREN | KMT5C
GO	GO:0071383	cellular response to steroid hormone stimulus	0.0125893	0.40738	7	ATP1A2 | MSTN | ISL1 | NR3C2 | PDE3A | SGK1 | URI1
GO	GO:0009953	dorsal/ventral pattern formation	0.0125893	0.416869	5	TLL1 | NOG | IFT122 | CXXC4 | GSC
GO	GO:0007584	response to nutrient	0.0125893	0.416869	7	DNMT3A | GPX1 | FOXA2 | PPARG | PTGS2 | SFRP2 | POSTN
GO	GO:0021543	pallium development	0.0125893	0.416869	8	DAB1 | KCNA2 | TUBA1A | SLIT2 | FEZ1 | BTBD3 | SLC38A2 | DCLK2
GO	GO:0051223	regulation of protein transport	0.0125893	0.416869	14	FOXO1 | FOXA2 | INHBB | ISL1 | KCNJ11 | PCNT | PPARG | PPP3CA | PTGS2 | TTN | IRS2 | NUP54 | NDFIP1 | TMEM30B
GO	GO:0010667	negative regulation of cardiac muscle cell apoptotic process	0.0125893	0.42658	3	SFRP2 | ATG5 | HEY2
GO	GO:0048741	skeletal muscle fiber development	0.0125893	0.42658	3	GPX1 | PPP3CA | RYR1
GO	GO:0021602	cranial nerve morphogenesis	0.0125893	0.42658	3	ADARB1 | KCNA2 | NRP2
GO	GO:0045070	positive regulation of viral genome replication	0.0125893	0.42658	3	ADAR | ADARB1 | PKN2
GO	GO:1902042	negative regulation of extrinsic apoptotic signaling pathway via death domain receptors	0.0125893	0.42658	3	GPX1 | SFRP2 | FAIM
GO	GO:0010880	regulation of release of sequestered calcium ion into cytosol by sarcoplasmic reticulum	0.0125893	0.42658	3	ATP1A2 | CAMK2D | PDE4D
GO	GO:0030902	hindbrain development	0.0125893	0.42658	7	CTNNA2 | DAB1 | GRID2 | RORA | TUBA1A | NOG | NLGN4X
GO	GO:0046513	ceramide biosynthetic process	0.0125893	0.42658	4	SMPD1 | UGT8 | ST8SIA2 | CERS6
GO	GO:0090497	mesenchymal cell migration	0.0125893	0.42658	4	ERBB4 | ISL1 | NRP2 | SEMA3D
GO	GO:0006479	protein methylation	0.0125893	0.42658	4	ETF1 | FAM98A | PRMT6 | METTL21A
GO	GO:0035088	establishment or maintenance of apical/basal cell polarity	0.0125893	0.42658	4	DLG2 | LIN7A | PATJ | CRB1
GO	GO:0008213	protein alkylation	0.0125893	0.42658	4	ETF1 | FAM98A | PRMT6 | METTL21A
GO	GO:0061245	establishment or maintenance of bipolar cell polarity	0.0125893	0.42658	4	DLG2 | LIN7A | PATJ | CRB1
GO	GO:0009791	post-embryonic development	0.0125893	0.42658	5	PRDM1 | NR4A2 | SCN9A | TAL2 | CRB1
GO	GO:0071900	regulation of protein serine/threonine kinase activity	0.0125893	0.42658	10	CCNB1 | FGF1 | FLT1 | PPARG | PPEF2 | PSMD10 | SMPD1 | SPRY3 | MAPRE3 | GTPBP4
GO	GO:0007281	germ cell development	0.0125893	0.42658	12	PRDM1 | DNMT3A | GK2 | INHBB | SMARCA2 | PDE5A | CDYL | SYCP3 | HOOK1 | DDX4 | PIWIL2 | SPAG16
GO	GO:0051260	protein homooligomerization	0.0158489	0.42658	8	KCNA2 | KCNS2 | RYR1 | TP53BP1 | POLQ | EHD3 | ATL2 | KCTD8
GO	GO:0043408	regulation of MAPK cascade	0.0158489	0.436516	19	ADRB3 | EPHA4 | ERBB4 | FGF1 | FOXO1 | FLT1 | IGFBP3 | PDE8A | PPARG | PPEF2 | PSMD10 | SMPD1 | SPRY3 | NPFFR2 | DOK5 | NKD1 | BMPER | DOK6 | KSR2
GO	GO:0042254	ribosome biogenesis	0.0158489	0.436516	11	RPSA | PIN4 | RPL7 | RPL23A | RPS4X | SUV39H1 | RPP40 | PES1 | GTPBP4 | DHX29 | RPL10L
GO	GO:0022618	protein-RNA complex assembly	0.0158489	0.436516	9	ADAR | RPSA | RPL23A | SNRPE | EIF3J | EIF2S2 | DHX29 | PTBP2 | RPL10L
GO	GO:0001975	response to amphetamine	0.0158489	0.446684	3	TRDMT1 | NR4A2 | PPP3CA
GO	GO:0002183	cytoplasmic translational initiation	0.0158489	0.446684	3	EIF3J | EIF2S2 | DHX29
GO	GO:0048710	regulation of astrocyte differentiation	0.0158489	0.446684	3	DAB1 | EPHA4 | NOG
GO	GO:0003014	renal system process	0.0158489	0.446684	6	BTC | PPP3CA | SGK1 | SLC5A1 | TBC1D8B | SULF2
GO	GO:0048592	eye morphogenesis	0.0158489	0.446684	7	PRDM1 | MFAP5 | CRB1 | NECTIN3 | VSX1 | IFT122 | NKD1
GO	GO:0007178	transmembrane receptor protein serine/threonine kinase signaling pathway	0.0158489	0.457088	8	MSTN | INHBB | LTBP1 | SMAD9 | PPARG | SFRP2 | NOG | BMPER
GO	GO:0031032	actomyosin structure organization	0.0158489	0.457088	6	MEF2A | TTN | ZEB2 | IQGAP2 | EPB41L3 | TRPM7
GO	GO:1902305	regulation of sodium ion transmembrane transport	0.0158489	0.457088	4	ATP1A2 | ATP1B1 | CAMK2D | FGF12
GO	GO:0030199	collagen fibril organization	0.0158489	0.457088	4	COL11A1 | COL12A1 | SFRP2 | TLL1
GO	GO:0031346	positive regulation of cell projection organization	0.0158489	0.457088	12	EPHA4 | MSTN | NEDD9 | IFT88 | SLIT2 | FEZ1 | FUT9 | PUM2 | FAM98A | AUTS2 | SLITRK1 | NEGR1
GO	GO:0000280	nuclear division	0.0158489	0.457088	11	CCNB1 | TTN | STAG2 | TENT4A | ZWINT | SYCP3 | DDX4 | FIGNL1 | RPL10L | SHOC1 | SYCP2L
GO	GO:0104004	cellular response to environmental stimulus	0.0158489	0.457088	11	ATP1A2 | CASP1 | PTGS2 | SFRP2 | SMPD1 | TP53BP1 | GNB5 | CRB1 | TRIAP1 | SLC38A2 | FIGNL1
GO	GO:0071214	cellular response to abiotic stimulus	0.0158489	0.457088	11	ATP1A2 | CASP1 | PTGS2 | SFRP2 | SMPD1 | TP53BP1 | GNB5 | CRB1 | TRIAP1 | SLC38A2 | FIGNL1
GO	GO:1903321	negative regulation of protein modification by small protein conjugation or removal	0.0158489	0.457088	5	ATG5 | GTPBP4 | SENP2 | FSCB | DCUN1D3
GO	GO:0009266	response to temperature stimulus	0.0158489	0.457088	7	ADRB3 | FGF1 | FOXO1 | HSBP1 | PTGS2 | SCN9A | EIF2AK3
GO	GO:0006688	glycosphingolipid biosynthetic process	0.0158489	0.457088	3	UGT8 | ST8SIA2 | FUT9
GO	GO:0016447	somatic recombination of immunoglobulin gene segments	0.0158489	0.457088	3	XRCC4 | AICDA | CYREN
GO	GO:0043403	skeletal muscle tissue regeneration	0.0158489	0.457088	3	MSTN | GPX1 | PPP3CA
GO	GO:0035640	exploration behavior	0.0158489	0.457088	3	ATP1A2 | TUBA1A | NOG
GO	GO:0043949	regulation of cAMP-mediated signaling	0.0158489	0.457088	3	ADCYAP1R1 | PDE3A | PDE4D
GO	GO:0006099	tricarboxylic acid cycle	0.0158489	0.457088	3	PDHA2 | SUCLG2 | SUCLG1
GO	GO:0010664	negative regulation of striated muscle cell apoptotic process	0.0158489	0.457088	3	SFRP2 | ATG5 | HEY2
GO	GO:1901699	cellular response to nitrogen compound	0.0158489	0.467735	18	AOC1 | DNMT3A | EPHA4 | FOXO1 | GABRB2 | INHBB | NR4A2 | PDE3A | PDE4B | PPARG | PTGS2 | RYR1 | IRS2 | SLIT2 | FLOT1 | GNB5 | GPR173 | GNG2
GO	GO:0071772	response to BMP	0.0158489	0.467735	5	SMAD9 | PPARG | SFRP2 | NOG | BMPER
GO	GO:0071773	cellular response to BMP stimulus	0.0158489	0.467735	5	SMAD9 | PPARG | SFRP2 | NOG | BMPER
GO	GO:0035051	cardiocyte differentiation	0.0158489	0.467735	6	ISL1 | MEF2A | TTN | ATG5 | SYNE1 | HEY2
GO	GO:0051656	establishment of organelle localization	0.0158489	0.47863	13	CCNB1 | HSBP1 | TUBA1A | CADPS | LIN7A | FEZ1 | ZWINT | TRAPPC8 | BLOC1S6 | MREG | EXOC2 | KIF13A | BORCS7
GO	GO:0030036	actin cytoskeleton organization	0.0158489	0.47863	16	IKBKB | MEF2A | NEDD9 | TTN | ZEB2 | DNAJB6 | IQGAP2 | EPB41L3 | AUTS2 | TRPM7 | PPP1R9A | SHROOM3 | ANTXR1 | FGD4 | XIRP2 | FGD5
GO	GO:0048545	response to steroid hormone	0.0158489	0.47863	10	ATP1A2 | FOSB | MSTN | ISL1 | NR3C2 | PDE3A | PTGS2 | SGK1 | URI1 | SLIT2
GO	GO:1904063	negative regulation of cation transmembrane transport	0.0158489	0.489779	5	ATP1A2 | CAMK2D | PPP3CA | VDAC1 | GNB5
GO	GO:0006687	glycosphingolipid metabolic process	0.0158489	0.489779	4	SMPD1 | UGT8 | ST8SIA2 | FUT9
GO	GO:0001659	temperature homeostasis	0.0158489	0.489779	3	ADRB3 | FOXO1 | GPX1
GO	GO:0044782	cilium organization	0.0199526	0.489779	12	DNAH5 | GK2 | NEDD9 | PCNT | IFT88 | KIAA0586 | PLK4 | CEP162 | EHD3 | IFT122 | SPAG16 | IFT70A
GO	GO:0021987	cerebral cortex development	0.0199526	0.501187	6	DAB1 | KCNA2 | TUBA1A | SLIT2 | BTBD3 | SLC38A2
GO	GO:0120032	regulation of plasma membrane bounded cell projection assembly	0.0199526	0.501187	8	MSTN | IFT88 | SLIT2 | ATG5 | FAM98A | AUTS2 | TBC1D7 | ODF2L
GO	GO:0048813	dendrite morphogenesis	0.0199526	0.512861	4	CTNNA2 | MEF2A | PPP3CA | BTBD3
GO	GO:0044270	cellular nitrogen compound catabolic process	0.0199526	0.512861	12	ENTPD5 | ETF1 | HNMT | PDE4B | PDE4D | PDE8A | PDE5A | SUCLG2 | SUCLG1 | ERN2 | AICDA | FITM2
GO	GO:0003002	regionalization	0.0199526	0.512861	13	AP1B1 | DNAH5 | FOXA2 | ISL1 | SFRP2 | TLL1 | BHLHE40 | NRP2 | NOG | HEY2 | IFT122 | CXXC4 | GSC
GO	GO:0071826	protein-RNA complex organization	0.0199526	0.512861	9	ADAR | RPSA | RPL23A | SNRPE | EIF3J | EIF2S2 | DHX29 | PTBP2 | RPL10L
GO	GO:0046700	heterocycle catabolic process	0.0199526	0.512861	12	ENTPD5 | ETF1 | HNMT | PDE4B | PDE4D | PDE8A | PDE5A | SUCLG2 | SUCLG1 | ERN2 | AICDA | FITM2
GO	GO:0071417	cellular response to organonitrogen compound	0.0199526	0.512861	17	AOC1 | DNMT3A | EPHA4 | FOXO1 | GABRB2 | INHBB | NR4A2 | PDE3A | PDE4B | PPARG | PTGS2 | RYR1 | IRS2 | SLIT2 | GNB5 | GPR173 | GNG2
GO	GO:0043500	muscle adaptation	0.0199526	0.512861	3	MSTN | PPP3CA | HEY2
GO	GO:0014904	myotube cell development	0.0199526	0.512861	3	GPX1 | PPP3CA | RYR1
GO	GO:0010614	negative regulation of cardiac muscle hypertrophy	0.0199526	0.512861	3	FOXO1 | JARID2 | PPARG
GO	GO:0006643	membrane lipid metabolic process	0.0199526	0.524807	8	SMPD1 | UGT8 | ST8SIA2 | PEMT | FUT9 | SGPP1 | ACER1 | CERS6
GO	GO:0060491	regulation of cell projection assembly	0.0199526	0.524807	8	MSTN | IFT88 | SLIT2 | ATG5 | FAM98A | AUTS2 | TBC1D7 | ODF2L
GO	GO:0035270	endocrine system development	0.0199526	0.524807	6	FOXA2 | INHBB | ISL1 | SOX3 | NOG | EIF2AK3
GO	GO:0034250	positive regulation of amide metabolic process	0.0199526	0.524807	7	EIF5A | EPHA4 | RPS4X | LARP4B | DHX29 | PIWIL2 | ZCCHC13
GO	GO:0051235	maintenance of location	0.0199526	0.524807	7	FTH1 | LTBP1 | PSMD10 | NRIP1 | SYNE1 | DGAT2 | FITM2
GO	GO:1901874	negative regulation of post-translational protein modification	0.0199526	0.524807	5	ATG5 | GTPBP4 | SENP2 | FSCB | DCUN1D3
GO	GO:0050796	regulation of insulin secretion	0.0199526	0.537032	7	FOXO1 | FOXA2 | INHBB | ISL1 | KCNJ11 | PPP3CA | IRS2
GO	GO:0042692	muscle cell differentiation	0.0199526	0.537032	10	GPX1 | ISL1 | MEF2A | PPP3CA | RORA | RYR1 | TTN | ATG5 | SYNE1 | HEY2
GO	GO:0090287	regulation of cellular response to growth factor stimulus	0.0199526	0.537032	12	FGF1 | LTBP1 | PPARG | SFRP2 | UBE2D1 | NOG | SLIT2 | ZEB2 | SPRY3 | DOK5 | SULF2 | BMPER
GO	GO:1901361	organic cyclic compound catabolic process	0.0199526	0.537032	13	ENTPD5 | ETF1 | HNMT | PDE4B | PDE4D | PDE8A | PDE5A | SUCLG2 | SUCLG1 | ERN2 | KYAT3 | AICDA | FITM2
GO	GO:0034655	nucleobase-containing compound catabolic process	0.0199526	0.537032	11	ENTPD5 | ETF1 | PDE4B | PDE4D | PDE8A | PDE5A | SUCLG2 | SUCLG1 | ERN2 | AICDA | FITM2
GO	GO:0021545	cranial nerve development	0.0199526	0.537032	4	ADARB1 | ISL1 | KCNA2 | NRP2
GO	GO:0042255	ribosome assembly	0.0199526	0.537032	4	RPSA | RPL23A | DHX29 | RPL10L
GO	GO:0060042	retina morphogenesis in camera-type eye	0.0199526	0.537032	4	PRDM1 | CRB1 | NECTIN3 | VSX1
GO	GO:0021696	cerebellar cortex morphogenesis	0.0199526	0.537032	3	GRID2 | RORA | TUBA1A
GO	GO:2000780	negative regulation of double-strand break repair	0.0199526	0.537032	3	TP53BP1 | POLQ | CYREN
GO	GO:1902275	regulation of chromatin organization	0.0199526	0.537032	3	MKI67 | AICDA | ATF7IP2
GO	GO:0040020	regulation of meiotic nuclear division	0.0199526	0.537032	3	PDE3A | ZWINT | PIWIL2
GO	GO:0051983	regulation of chromosome segregation	0.0199526	0.537032	6	CCNB1 | MKI67 | SMARCA2 | NEK6 | ZWINT | PUM2
GO	GO:0016051	carbohydrate biosynthetic process	0.0199526	0.537032	6	GBE1 | LALBA | SLC25A13 | FUT9 | DSEL | B3GAT2
GO	GO:0050864	regulation of B cell activation	0.0199526	0.537032	6	TP53BP1 | IRS2 | PAXIP1 | SLC39A10 | NDFIP1 | KMT5C
GO	GO:0044283	small molecule biosynthetic process	0.0199526	0.537032	14	ASNS | CASP1 | PLA2G4A | PRKAB2 | PTGS2 | RBP1 | SLC25A13 | MTHFD1L | RFK | AASDHPPT | AGXT2 | DSEL | ACOT4 | ACER1
GO	GO:1901605	alpha-amino acid metabolic process	0.0199526	0.537032	8	ASNS | SLC25A13 | AADAT | KYAT3 | AASDHPPT | AGXT2 | DGLUCY | IYD
GO	GO:0051650	establishment of vesicle localization	0.0199526	0.549541	7	CADPS | LIN7A | TRAPPC8 | BLOC1S6 | MREG | EXOC2 | KIF13A
GO	GO:0007369	gastrulation	0.0199526	0.549541	7	COL11A1 | COL12A1 | FOXA2 | HSBP1 | SFRP2 | NOG | GSC
GO	GO:2000779	regulation of double-strand break repair	0.0199526	0.549541	6	SMARCA2 | TP53BP1 | POLQ | FIGNL1 | CYREN | KMT5C
GO	GO:0043409	negative regulation of MAPK cascade	0.0199526	0.562341	7	EPHA4 | FOXO1 | PPARG | PPEF2 | PSMD10 | SMPD1 | SPRY3
GO	GO:0009100	glycoprotein metabolic process	0.0199526	0.562341	11	ENTPD5 | COL11A1 | ST8SIA2 | B3GNT2 | FUT9 | GALNT5 | UGGT2 | SULF2 | DSEL | B3GAT2 | GXYLT1
GO	GO:0043271	negative regulation of monoatomic ion transport	0.0199526	0.562341	6	ATP1A2 | CAMK2D | PPP3CA | PTGS2 | VDAC1 | GNB5
GO	GO:0070873	regulation of glycogen metabolic process	0.0199526	0.562341	3	PPP1CA | IRS2 | PPP1R3F
GO	GO:0044058	regulation of digestive system process	0.0199526	0.562341	3	PPP3CA | PTGER3 | SGK1
GO	GO:0003230	cardiac atrium development	0.0199526	0.562341	3	ISL1 | NOG | HEY2
GO	GO:0021988	olfactory lobe development	0.0199526	0.562341	3	ATP1A2 | ERBB4 | SLIT2
GO	GO:0003300	cardiac muscle hypertrophy	0.0199526	0.562341	3	PPP3CA | TTN | HEY2
GO	GO:0032410	negative regulation of transporter activity	0.0199526	0.562341	5	ATP1A2 | CAMK2D | GNB5 | CTTNBP2NL | NDFIP1
GO	GO:0021510	spinal cord development	0.0199526	0.562341	5	ADARB1 | ISL1 | NOG | IFT122 | ZC4H2
GO	GO:0051960	regulation of nervous system development	0.0251189	0.562341	14	DAB1 | EPHA4 | GRID2 | PPP3CA | THBS2 | ST8SIA2 | BHLHE40 | NOG | SLIT2 | EIF2AK3 | HEY2 | SLITRK1 | LINGO2 | SEMA3D
GO	GO:0140013	meiotic nuclear division	0.0251189	0.562341	7	ZWINT | SYCP3 | DDX4 | FIGNL1 | RPL10L | SHOC1 | SYCP2L
GO	GO:0030003	intracellular monoatomic cation homeostasis	0.0251189	0.562341	13	ALAS2 | ATP1A2 | ATP1B1 | CAMK2D | FTH1 | RYR1 | SLC30A9 | DMXL2 | RAB20 | SLC39A10 | NDFIP1 | SLC35G1 | TMEM9
GO	GO:0001654	eye development	0.0251189	0.57544	12	PRDM1 | CRYGS | FLT1 | MITF | MFAP5 | CRB1 | NECTIN3 | VSX1 | IFT122 | LPCAT1 | NKD1 | SH3PXD2B
GO	GO:0000018	regulation of DNA recombination	0.0251189	0.57544	6	TP53BP1 | POLQ | PAXIP1 | FIGNL1 | NDFIP1 | KMT5C
GO	GO:0043405	regulation of MAP kinase activity	0.0251189	0.57544	6	FGF1 | FLT1 | PPARG | PPEF2 | SMPD1 | SPRY3
GO	GO:0006672	ceramide metabolic process	0.0251189	0.57544	5	SMPD1 | UGT8 | ST8SIA2 | ACER1 | CERS6
GO	GO:0071478	cellular response to radiation	0.0251189	0.57544	7	SFRP2 | SMPD1 | TP53BP1 | GNB5 | CRB1 | TRIAP1 | FIGNL1
GO	GO:0051259	protein complex oligomerization	0.0251189	0.57544	9	KCNA2 | KCNS2 | RYR1 | TP53BP1 | POLQ | EHD3 | TRPM7 | ATL2 | KCTD8
GO	GO:0035725	sodium ion transmembrane transport	0.0251189	0.588844	6	ATP1A2 | ATP1B1 | SCN9A | SLC5A1 | SLC6A6 | SLC13A2
GO	GO:0089718	amino acid import across plasma membrane	0.0251189	0.588844	3	SLC6A6 | SLC38A2 | SLC47A1
GO	GO:0032885	regulation of polysaccharide biosynthetic process	0.0251189	0.588844	3	PPP1CA | IRS2 | PPP1R3F
GO	GO:0045738	negative regulation of DNA repair	0.0251189	0.588844	3	TP53BP1 | POLQ | CYREN
GO	GO:0044273	sulfur compound catabolic process	0.0251189	0.588844	3	SUCLG2 | SUCLG1 | FITM2
GO	GO:0045823	positive regulation of heart contraction	0.0251189	0.588844	3	ATP1A2 | PDE4D | HEY2
GO	GO:0014897	striated muscle hypertrophy	0.0251189	0.588844	3	PPP3CA | TTN | HEY2
GO	GO:0055021	regulation of cardiac muscle tissue growth	0.0251189	0.588844	4	ERBB4 | JARID2 | NOG | HEY2
GO	GO:0046888	negative regulation of hormone secretion	0.0251189	0.588844	4	FOXO1 | INHBB | KCNJ11 | PPP3CA
GO	GO:0034766	negative regulation of monoatomic ion transmembrane transport	0.0251189	0.588844	5	ATP1A2 | CAMK2D | PPP3CA | VDAC1 | GNB5
GO	GO:0051321	meiotic cell cycle	0.0251189	0.588844	9	STAG2 | ZWINT | SYCP3 | DDX4 | PIWIL2 | FIGNL1 | RPL10L | SHOC1 | SYCP2L
GO	GO:0150063	visual system development	0.0251189	0.588844	12	PRDM1 | CRYGS | FLT1 | MITF | MFAP5 | CRB1 | NECTIN3 | VSX1 | IFT122 | LPCAT1 | NKD1 | SH3PXD2B
GO	GO:0141091	transforming growth factor beta receptor superfamily signaling pathway	0.0251189	0.588844	7	MSTN | INHBB | SMAD9 | PPARG | SFRP2 | NOG | BMPER
GO	GO:0120031	plasma membrane bounded cell projection assembly	0.0251189	0.588844	13	DNAH5 | GK2 | PCNT | IFT88 | KIAA0586 | PLK4 | CEP162 | EHD3 | IFT122 | SPAG16 | ABLIM2 | FGD4 | FGD5
GO	GO:0010906	regulation of glucose metabolic process	0.0251189	0.60256	5	FOXO1 | FOXA2 | IGFBP3 | RORA | IRS2
GO	GO:0043255	regulation of carbohydrate biosynthetic process	0.0251189	0.60256	5	ADCYAP1R1 | FOXO1 | PPP1CA | IRS2 | PPP1R3F
GO	GO:0120162	positive regulation of cold-induced thermogenesis	0.0251189	0.60256	5	ADRB3 | PRKAB2 | PTH2R | PEMT | KSR2
GO	GO:0042632	cholesterol homeostasis	0.0251189	0.60256	5	RORA | MED13 | ABCA5 | DGAT2 | MALRD1
GO	GO:0006413	translational initiation	0.0251189	0.60256	4	EIF3J | EIF2S2 | DHX29 | EIF4E1B
GO	GO:0009582	detection of abiotic stimulus	0.0251189	0.60256	6	COL11A1 | GUCY2F | SCN9A | TTN | NPFFR2 | CRB1
GO	GO:0001959	regulation of cytokine-mediated signaling pathway	0.0251189	0.60256	7	ADAR | CASP1 | IKBKB | IL1R1 | PPARG | SLIT2 | SPPL2A
GO	GO:1901888	regulation of cell junction assembly	0.0251189	0.60256	8	GRID2 | IKBKB | THBS2 | ST8SIA2 | FLOT1 | SLITRK1 | LINGO2 | NEGR1
GO	GO:0120033	negative regulation of plasma membrane bounded cell projection assembly	0.0251189	0.60256	3	SLIT2 | TBC1D7 | ODF2L
GO	GO:0040036	regulation of fibroblast growth factor receptor signaling pathway	0.0251189	0.60256	3	NOG | SPRY3 | SULF2
GO	GO:1903524	positive regulation of blood circulation	0.0251189	0.60256	3	ATP1A2 | PDE4D | HEY2
GO	GO:0051090	regulation of DNA-binding transcription factor activity	0.0251189	0.616595	12	FOXA2 | IKBKB | NTS | PPARG | PSMA6 | PSMD10 | SGK1 | TP53BP1 | TRAF5 | BHLHE40 | PAXIP1 | ZC4H2
GO	GO:0097305	response to alcohol	0.0251189	0.616595	9	ADCYAP1R1 | CD14 | DNMT3A | FOSB | MSTN | INHBB | SGK1 | SLIT2 | GNG2
GO	GO:0006470	protein dephosphorylation	0.0251189	0.616595	6	PPEF2 | PPP1CA | PPP3CA | PTPRE | CTTNBP2NL | PPM1H
GO	GO:0045727	positive regulation of translation	0.0251189	0.616595	6	EIF5A | RPS4X | LARP4B | DHX29 | PIWIL2 | ZCCHC13
GO	GO:0055092	sterol homeostasis	0.0251189	0.616595	5	RORA | MED13 | ABCA5 | DGAT2 | MALRD1
GO	GO:0006873	intracellular monoatomic ion homeostasis	0.0251189	0.616595	13	ALAS2 | ATP1A2 | ATP1B1 | CAMK2D | FTH1 | RYR1 | SLC30A9 | DMXL2 | RAB20 | SLC39A10 | NDFIP1 | SLC35G1 | TMEM9
GO	GO:0019229	regulation of vasoconstriction	0.0251189	0.616595	4	ATP1A2 | ITGA9 | PTGS2 | SVEP1
GO	GO:0050821	protein stabilization	0.0251189	0.630957	8	ATP1B1 | EPHA4 | URI1 | NAPG | PER3 | FLOT1 | GTPBP4 | PYURF
GO	GO:0048285	organelle fission	0.0251189	0.630957	11	CCNB1 | TTN | STAG2 | TENT4A | ZWINT | SYCP3 | DDX4 | FIGNL1 | RPL10L | SHOC1 | SYCP2L
GO	GO:0014896	muscle hypertrophy	0.0251189	0.630957	3	PPP3CA | TTN | HEY2
GO	GO:0086091	regulation of heart rate by cardiac conduction	0.0251189	0.630957	3	CACNA1D | CAMK2D | ISL1
GO	GO:0003203	endocardial cushion morphogenesis	0.0251189	0.630957	3	ISL1 | NOG | HEY2
GO	GO:0045923	positive regulation of fatty acid metabolic process	0.0251189	0.630957	3	PPARG | PTGS2 | IRS2
GO	GO:0021879	forebrain neuron differentiation	0.0251189	0.630957	3	NRP2 | ZSWIM6 | DCLK2
GO	GO:0009451	RNA modification	0.0251189	0.630957	7	ADAR | ADARB1 | TRDMT1 | SNRPE | WDR4 | DTWD1 | AICDA
GO	GO:0009792	embryo development ending in birth or egg hatching	0.0251189	0.645654	18	PRDM1 | CCNB1 | COL11A1 | ELF3 | ISL1 | SFRP2 | EIF2S2 | NOG | DNAJB6 | PEMT | PLK4 | USP22 | HEY2 | MTHFD1L | INTS1 | IFT122 | SULF2 | GSC
GO	GO:0006836	neurotransmitter transport	0.0251189	0.645654	6	ATP1A2 | SLC6A6 | CADPS | LIN7A | BLOC1S6 | SLC38A2
GO	GO:0006997	nucleus organization	0.0251189	0.645654	6	NUP98 | SUV39H1 | NEK6 | SYNE1 | SYCP3 | NUP54
GO	GO:0021549	cerebellum development	0.0251189	0.645654	5	DAB1 | GRID2 | RORA | TUBA1A | NLGN4X
GO	GO:0043413	macromolecule glycosylation	0.0251189	0.645654	8	ENTPD5 | ST8SIA2 | B3GNT2 | FUT9 | GALNT5 | UGGT2 | B3GAT2 | GXYLT1
GO	GO:0006486	protein glycosylation	0.0251189	0.645654	8	ENTPD5 | ST8SIA2 | B3GNT2 | FUT9 | GALNT5 | UGGT2 | B3GAT2 | GXYLT1
GO	GO:1901615	organic hydroxy compound metabolic process	0.0251189	0.645654	14	GK2 | NR4A2 | PLA2G4A | SMPD1 | TYRP1 | INPP4B | FAXDC2 | ABCA5 | SULT1C4 | SGPP1 | DGAT2 | MOGAT1 | ACER1 | IYD
GO	GO:0045017	glycerolipid biosynthetic process	0.0316228	0.660693	8	PLA2G4A | INPP4B | PTDSS1 | PEMT | LPCAT1 | DGAT2 | GPAT3 | MOGAT1
GO	GO:0070918	regulatory ncRNA processing	0.0316228	0.660693	4	ADAR | PUM2 | DDX4 | PIWIL2
GO	GO:0030866	cortical actin cytoskeleton organization	0.0316228	0.660693	3	IKBKB | IQGAP2 | EPB41L3
GO	GO:0010591	regulation of lamellipodium assembly	0.0316228	0.660693	3	MSTN | SLIT2 | AUTS2
GO	GO:0062013	positive regulation of small molecule metabolic process	0.0316228	0.660693	6	ADCYAP1R1 | FGF1 | FOXO1 | PPARG | PTGS2 | IRS2
GO	GO:1902017	regulation of cilium assembly	0.0316228	0.691831	4	IFT88 | ATG5 | TBC1D7 | ODF2L
GO	GO:0090090	negative regulation of canonical Wnt signaling pathway	0.0316228	0.691831	6	FOXO1 | ISL1 | SFRP2 | NOG | NKD1 | AMER1
GO	GO:0014074	response to purine-containing compound	0.0316228	0.691831	6	FOSB | INHBB | KCNJ11 | PDE3A | PTGS2 | RYR1
GO	GO:0030031	cell projection assembly	0.0316228	0.691831	13	DNAH5 | GK2 | PCNT | IFT88 | KIAA0586 | PLK4 | CEP162 | EHD3 | IFT122 | SPAG16 | ABLIM2 | FGD4 | FGD5
GO	GO:0022411	cellular component disassembly	0.0316228	0.691831	11	EPHA4 | ETF1 | NEDD9 | PPP1CA | ATG5 | FLOT1 | ERN2 | NEK6 | RETREG1 | LIX1L | SH3PXD2B
GO	GO:0070201	regulation of establishment of protein localization	0.0316228	0.691831	15	FOXO1 | FOXA2 | INHBB | ISL1 | KCNJ11 | PCNT | PPARG | PPP3CA | PTGS2 | TTN | IRS2 | KIAA0586 | NUP54 | NDFIP1 | TMEM30B
GO	GO:0044282	small molecule catabolic process	0.0316228	0.691831	11	GK2 | HNMT | FUT9 | SULT1C4 | AADAT | KYAT3 | AICDA | AASDHPPT | AGXT2 | MCEE | ACOT4
GO	GO:0009409	response to cold	0.0316228	0.691831	3	ADRB3 | FOXO1 | EIF2AK3
GO	GO:0030261	chromosome condensation	0.0316228	0.691831	3	TTN | ERN2 | TENT4A
GO	GO:0002562	somatic diversification of immune receptors via germline recombination within a single locus	0.0316228	0.691831	3	XRCC4 | AICDA | CYREN
GO	GO:0002891	positive regulation of immunoglobulin mediated immune response	0.0316228	0.691831	3	TP53BP1 | PAXIP1 | KMT5C
GO	GO:0002714	positive regulation of B cell mediated immunity	0.0316228	0.691831	3	TP53BP1 | PAXIP1 | KMT5C
GO	GO:0002691	regulation of cellular extravasation	0.0316228	0.691831	3	IL1R1 | FUT9 | CD99L2
GO	GO:0016444	somatic cell DNA recombination	0.0316228	0.691831	3	XRCC4 | AICDA | CYREN
GO	GO:1901796	regulation of signal transduction by p53 class mediator	0.0316228	0.691831	5	EIF5A | PSMD10 | SGK1 | TRIAP1 | PRMT6
GO	GO:0060078	regulation of postsynaptic membrane potential	0.0316228	0.691831	5	GABRB2 | GRIA2 | GRID2 | KCNA2 | PPP3CA
GO	GO:0033673	negative regulation of kinase activity	0.0316228	0.691831	7	ADAR | ADARB1 | FOXA2 | PPARG | SMPD1 | IRS2 | SPRY3
GO	GO:0051648	vesicle localization	0.0316228	0.691831	7	CADPS | LIN7A | TRAPPC8 | BLOC1S6 | MREG | EXOC2 | KIF13A
GO	GO:0007030	Golgi organization	0.0316228	0.691831	6	USP6NL | TRAPPC8 | SYNE1 | HOOK1 | ATL2 | YIPF5
GO	GO:0071260	cellular response to mechanical stimulus	0.0316228	0.691831	4	ATP1A2 | CASP1 | PTGS2 | SLC38A2
GO	GO:0060420	regulation of heart growth	0.0316228	0.691831	4	ERBB4 | JARID2 | NOG | HEY2
GO	GO:0009725	response to hormone	0.0316228	0.707946	20	ATP1A2 | FOXO1 | FOSB | MSTN | GPX1 | INHBB | ISL1 | NR3C2 | NR4A2 | PDE3A | PPARG | PTGS2 | SGK1 | IRS2 | URI1 | SLIT2 | NPFFR2 | GPR173 | GNG2 | OSTN
GO	GO:0016266	O-glycan processing	0.0316228	0.707946	3	B3GNT2 | GALNT5 | GXYLT1
GO	GO:0086065	cell communication involved in cardiac conduction	0.0316228	0.707946	3	ATP1A2 | ATP1B1 | CACNA1D
GO	GO:0015800	acidic amino acid transport	0.0316228	0.707946	3	SLC6A6 | SLC25A13 | SLC38A2
GO	GO:0060412	ventricular septum morphogenesis	0.0316228	0.707946	3	NOG | SLIT2 | HEY2
GO	GO:0050709	negative regulation of protein secretion	0.0316228	0.707946	4	FOXO1 | INHBB | KCNJ11 | PPP3CA
GO	GO:0045598	regulation of fat cell differentiation	0.0316228	0.707946	6	RUNX1T1 | FOXO1 | PPARG | PTGS2 | RORA | SFRP2
GO	GO:0001676	long-chain fatty acid metabolic process	0.0316228	0.724436	5	GPX1 | PLA2G4A | PTGS2 | ACAD9 | ACOT4
GO	GO:0050708	regulation of protein secretion	0.0316228	0.724436	9	FOXO1 | FOXA2 | INHBB | ISL1 | KCNJ11 | PPARG | PPP3CA | TTN | IRS2
GO	GO:1901019	regulation of calcium ion transmembrane transporter activity	0.0316228	0.74131	4	ATP1A2 | ATP1B1 | CAMK2D | GNB5
GO	GO:0060759	regulation of response to cytokine stimulus	0.0316228	0.74131	7	ADAR | CASP1 | IKBKB | IL1R1 | PPARG | SLIT2 | SPPL2A
GO	GO:0002706	regulation of lymphocyte mediated immunity	0.0316228	0.74131	7	IL1R1 | SH2D1A | TP53BP1 | PAXIP1 | SVEP1 | NDFIP1 | KMT5C
GO	GO:0007218	neuropeptide signaling pathway	0.0316228	0.74131	5	NPBWR1 | NTS | NPFFR2 | SORCS1 | GPR139
GO	GO:0032102	negative regulation of response to external stimulus	0.0316228	0.74131	13	ADAR | CTNNA2 | EPHA4 | GPX1 | GRID2 | ISL1 | PPARG | RORA | SLIT2 | ATG5 | FEM1A | NDFIP1 | SEMA3D
GO	GO:0050905	neuromuscular process	0.0316228	0.74131	6	ADARB1 | CTNNA2 | FGF12 | GRID2 | TUBA1A | PCDH15
GO	GO:0007215	glutamate receptor signaling pathway	0.0316228	0.74131	3	GRIA2 | GRID2 | GRM3
GO	GO:0045761	regulation of adenylate cyclase activity	0.0316228	0.74131	3	ADRB3 | CACNA1D | GRM3
GO	GO:0090199	regulation of release of cytochrome c from mitochondria	0.0316228	0.74131	3	GPX1 | PSMD10 | TRIAP1
GO	GO:1990573	potassium ion import across plasma membrane	0.0316228	0.74131	3	ATP1A2 | ATP1B1 | KCNJ11
GO	GO:0055080	monoatomic cation homeostasis	0.0316228	0.74131	14	ALAS2 | ATP1A2 | ATP1B1 | CAMK2D | FTH1 | RYR1 | SLC30A9 | DMXL2 | RAB20 | SLC39A10 | NDFIP1 | CIB3 | SLC35G1 | TMEM9
GO	GO:0002700	regulation of production of molecular mediator of immune response	0.0316228	0.74131	7	IL1R1 | PGC | TP53BP1 | ATG5 | PAXIP1 | NDFIP1 | KMT5C
GO	GO:0016358	dendrite development	0.0398107	0.758578	5	CTNNA2 | DAB1 | MEF2A | PPP3CA | BTBD3
GO	GO:0070252	actin-mediated cell contraction	0.0398107	0.758578	4	CACNA1D | CAMK2D | FGF12 | SCN9A
GO	GO:0002637	regulation of immunoglobulin production	0.0398107	0.758578	4	TP53BP1 | PAXIP1 | NDFIP1 | KMT5C
GO	GO:0007188	adenylate cyclase-modulating G protein-coupled receptor signaling pathway	0.0398107	0.758578	8	ADCYAP1R1 | ADRB3 | CACNA1D | GPR6 | GRM3 | PTGER3 | PTH2R | GNG2
GO	GO:0001890	placenta development	0.0398107	0.758578	6	PRDM1 | PPARG | PTGS2 | DNAJB6 | PLK4 | HEY2
GO	GO:0030308	negative regulation of cell growth	0.0398107	0.758578	7	SFRP2 | SMARCA2 | SLIT2 | EI24 | DCUN1D3 | SEMA3D | OSTN
GO	GO:1905954	positive regulation of lipid localization	0.0398107	0.776247	5	PLA2G4A | PPARG | ABCA5 | TRIAP1 | FITM2
GO	GO:0001678	intracellular glucose homeostasis	0.0398107	0.776247	5	FOXO1 | GPX1 | KCNJ11 | PPP3CA | IRS2
GO	GO:0000226	microtubule cytoskeleton organization	0.0398107	0.776247	15	CCNB1 | DNAH5 | PCNT | CLIP1 | TUBA1A | MAP7 | PLK4 | STAG2 | NEK6 | MAPRE3 | HOOK1 | FIGNL1 | SPAG16 | NEDD1 | DCLK2
GO	GO:1901137	carbohydrate derivative biosynthetic process	0.0398107	0.776247	16	ATP5MC3 | ENTPD5 | GK2 | GUCY2F | PDHA2 | UGT8 | ST8SIA2 | SLC25A13 | B3GNT2 | FUT9 | GALNT5 | RFK | UGGT2 | DSEL | B3GAT2 | GXYLT1
GO	GO:0086002	cardiac muscle cell action potential involved in contraction	0.0398107	0.776247	3	CACNA1D | FGF12 | SCN9A
GO	GO:0035987	endodermal cell differentiation	0.0398107	0.776247	3	COL11A1 | COL12A1 | HSBP1
GO	GO:0032881	regulation of polysaccharide metabolic process	0.0398107	0.776247	3	PPP1CA | IRS2 | PPP1R3F
GO	GO:0042149	cellular response to glucose starvation	0.0398107	0.776247	3	ASNS | SUV39H1 | EIF2AK3
GO	GO:0032890	regulation of organic acid transport	0.0398107	0.776247	4	ATP1A2 | PLA2G4A | IRS2 | SLC38A2
GO	GO:0002822	regulation of adaptive immune response based on somatic recombination of immune receptors built from immunoglobulin superfamily domains	0.0398107	0.794328	7	IL1R1 | PLA2G4A | TP53BP1 | PAXIP1 | SVEP1 | NDFIP1 | KMT5C
GO	GO:0043086	negative regulation of catalytic activity	0.0398107	0.794328	13	ADAR | ADARB1 | GPX1 | GRM3 | FOXA2 | IKBKB | PPARG | SMPD1 | IRS2 | URI1 | DNAJB6 | SPRY3 | TRIAP1
GO	GO:0048588	developmental cell growth	0.0398107	0.794328	5	ST8SIA2 | NRP2 | SLIT2 | POSTN | AUTS2
GO	GO:0043009	chordate embryonic development	0.0398107	0.797995	17	PRDM1 | CCNB1 | COL11A1 | ELF3 | ISL1 | SFRP2 | EIF2S2 | NOG | DNAJB6 | PEMT | PLK4 | HEY2 | MTHFD1L | INTS1 | IFT122 | SULF2 | GSC
GO	GO:1903046	meiotic cell cycle process	0.0398107	0.797995	7	ZWINT | SYCP3 | DDX4 | FIGNL1 | RPL10L | SHOC1 | SYCP2L
GO	GO:0014032	neural crest cell development	0.0398107	0.797995	4	ERBB4 | ISL1 | NRP2 | SEMA3D
GO	GO:0009101	glycoprotein biosynthetic process	0.0398107	0.797995	9	ENTPD5 | ST8SIA2 | B3GNT2 | FUT9 | GALNT5 | UGGT2 | DSEL | B3GAT2 | GXYLT1
GO	GO:0006338	chromatin remodeling	0.0398107	0.797995	17	DNMT3A | GPX1 | HELLS | JARID2 | SMARCA2 | SUV39H1 | PRDM2 | CDYL | PAXIP1 | USP22 | DDX4 | PIWIL2 | PRMT6 | KMT5C | LIN54 | METTL21A | CENPW
GO	GO:1902622	regulation of neutrophil migration	0.0398107	0.797995	3	IL1R1 | SLIT2 | CD99L2
GO	GO:0050919	negative chemotaxis	0.0398107	0.797995	3	NRP2 | SLIT2 | SEMA3D
GO	GO:0048675	axon extension	0.0398107	0.797995	3	NRP2 | SLIT2 | AUTS2
GO	GO:0002920	regulation of humoral immune response	0.0398107	0.797995	3	CFH | PGC | SVEP1
GO	GO:1902116	negative regulation of organelle assembly	0.0398107	0.797995	3	FEZ1 | TBC1D7 | ODF2L
GO	GO:0022037	metencephalon development	0.0398107	0.797995	5	DAB1 | GRID2 | RORA | TUBA1A | NLGN4X
GO	GO:0048871	multicellular organismal-level homeostasis	0.0398107	0.799834	16	ADAR | ADRB3 | ALAS2 | FOXO1 | GPX1 | HTR4 | PDE4B | PTGS2 | SUV39H1 | TUBA1A | ZEB2 | WDR37 | CRB1 | PCDH15 | LRRK1 | LPCAT1
GO	GO:0070085	glycosylation	0.0398107	0.809096	8	ENTPD5 | ST8SIA2 | B3GNT2 | FUT9 | GALNT5 | UGGT2 | B3GAT2 | GXYLT1
GO	GO:0031960	response to corticosteroid	0.0398107	0.809096	6	FOSB | MSTN | ISL1 | PTGS2 | SGK1 | SLIT2
GO	GO:0007612	learning	0.0398107	0.809096	6	ATP1A2 | PTGS2 | VDAC1 | TUBA1A | NOG | NLGN4X
GO	GO:0050801	monoatomic ion homeostasis	0.0398107	0.810961	14	ALAS2 | ATP1A2 | ATP1B1 | CAMK2D | FTH1 | RYR1 | SLC30A9 | DMXL2 | RAB20 | SLC39A10 | NDFIP1 | CIB3 | SLC35G1 | TMEM9
GO	GO:0000079	regulation of cyclin-dependent protein serine/threonine kinase activity	0.0398107	0.812831	4	CCNB1 | PSMD10 | MAPRE3 | GTPBP4
GO	GO:0006631	fatty acid metabolic process	0.0398107	0.812831	10	GPX1 | PLA2G4A | PPARG | PRKAB2 | PTGS2 | TYRP1 | ACAD9 | MCEE | ACOT4 | ACOT12
GO	GO:0016049	cell growth	0.0398107	0.812831	5	ST8SIA2 | NRP2 | SLIT2 | POSTN | AUTS2
GO	GO:0044089	positive regulation of cellular component biogenesis	0.0398107	0.816582	14	MSTN | GRID2 | CLIP1 | THBS2 | IFT88 | ST8SIA2 | FLOT1 | PLK4 | FAM98A | AUTS2 | ATF7IP2 | NAV3 | SLITRK1 | LINGO2
GO	GO:0022602	ovulation cycle process	0.0398107	0.826038	3	MSTN | NRIP1 | SLIT2
GO	GO:0032103	positive regulation of response to external stimulus	0.0398107	0.827942	15	CASP1 | CD14 | MSTN | IKBKB | SH2D1A | NEDD9 | PGC | PTGER3 | PTGS2 | SCG2 | SLIT2 | FLOT1 | PUM2 | LY96 | FEM1A
GO	GO:0045333	cellular respiration	0.0398107	0.829851	7	PDHA2 | SUCLG2 | SUCLG1 | SLC25A13 | ME3 | PUM2 | AFG1L
GO	GO:0031647	regulation of protein stability	0.0398107	0.833681	10	ATP1B1 | EPHA4 | URI1 | NAPG | PER3 | FLOT1 | GTPBP4 | SENP2 | TMEM25 | PYURF
GO	GO:2000142	regulation of DNA-templated transcription initiation	0.0398107	0.833681	4	MITF | MED13 | PAXIP1 | HEY2
GO	GO:0051966	regulation of synaptic transmission, glutamatergic	0.0398107	0.833681	4	ATP1A2 | GRM3 | PTGS2 | SLC38A2
GO	GO:0033273	response to vitamin	0.0398107	0.833681	4	DNMT3A | GPX1 | PTGS2 | POSTN
GO	GO:0007492	endoderm development	0.0398107	0.833681	4	COL11A1 | COL12A1 | HSBP1 | NOG
GO	GO:0006066	alcohol metabolic process	0.0398107	0.843335	10	GK2 | PLA2G4A | SMPD1 | INPP4B | ABCA5 | SULT1C4 | SGPP1 | DGAT2 | MOGAT1 | ACER1
GO	GO:0046777	protein autophosphorylation	0.0398107	0.8531	6	CAMK2D | EPHA4 | ERBB4 | FLT1 | EIF2AK3 | NEK6
GO	GO:0090276	regulation of peptide hormone secretion	0.0398107	0.8531	7	FOXO1 | FOXA2 | INHBB | ISL1 | KCNJ11 | PPP3CA | IRS2
GO	GO:0001754	eye photoreceptor cell differentiation	0.0398107	0.8531	3	PRDM1 | CRB1 | NKD1
GO	GO:0042311	vasodilation	0.0398107	0.8531	3	ADRB3 | GPX1 | ATG5
GO	GO:0008542	visual learning	0.0398107	0.8531	3	ATP1A2 | TUBA1A | NOG
GO	GO:1902041	regulation of extrinsic apoptotic signaling pathway via death domain receptors	0.0398107	0.8531	3	GPX1 | SFRP2 | FAIM
GO	GO:0014075	response to amine	0.0398107	0.8531	3	TRDMT1 | NR4A2 | PPP3CA
GO	GO:0043407	negative regulation of MAP kinase activity	0.0398107	0.8531	3	PPARG | SMPD1 | SPRY3
GO	GO:0031099	regeneration	0.0398107	0.864968	6	ERBB4 | MSTN | GPX1 | PPP3CA | POSTN | SULF2
GO	GO:0045667	regulation of osteoblast differentiation	0.0398107	0.864968	6	PPARG | PPP3CA | SFRP2 | NOG | TENT5A | OSTN
GO	GO:0007088	regulation of mitotic nuclear division	0.0398107	0.864968	5	BTC | CCNB1 | MKI67 | TOM1L1 | ZWINT
GO	GO:0051224	negative regulation of protein transport	0.0398107	0.864968	5	FOXO1 | INHBB | KCNJ11 | PPP3CA | NDFIP1
KEGG	hsa04024	cAMP signaling pathway	0.0001	0.0251189	13	ADCYAP1R1 | ATP1A2 | ATP1B1 | CACNA1D | CAMK2D | CNGA2 | GRIA2 | HTR4 | PDE3A | PDE4B | PDE4D | PPP1CA | PTGER3
KEGG	hsa04022	cGMP-PKG signaling pathway	0.0001	0.0251189	11	ADRB3 | ATP1A2 | ATP1B1 | CACNA1D | MEF2A | PDE3A | PPP1CA | PPP3CA | VDAC1 | PDE5A | IRS2
KEGG	hsa04713	Circadian entrainment	0.000199526	0.0398107	8	ADCYAP1R1 | CACNA1D | CAMK2D | GRIA2 | RYR1 | PER3 | GNB5 | GNG2
KEGG	hsa04218	Cellular senescence	0.000251189	0.0501187	10	CACNA1D | CCNB1 | E2F5 | FOXO1 | IGFBP3 | PPP1CA | PPP3CA | VDAC1 | TRPM7 | LIN54
KEGG	hsa05014	Amyotrophic lateral sclerosis	0.000398107	0.0501187	16	ATP5MC3 | CASP1 | DNAH5 | ERBB4 | GPX1 | GRIA2 | NUP98 | PPP3CA | PSMA6 | PSMC1 | PSMD1 | VDAC1 | TUBA1A | EIF2AK3 | NUP54 | GPX6
KEGG	hsa05017	Spinocerebellar ataxia	0.000630957	0.0630957	9	DAB1 | GRIA2 | PSMA6 | PSMC1 | PSMD1 | RORA | RYR1 | VDAC1 | PUM2
KEGG	hsa04724	Glutamatergic synapse	0.000630957	0.0630957	8	CACNA1D | GRIA2 | GRM3 | PLA2G4A | PPP3CA | GNB5 | GNG2 | SLC38A2
KEGG	hsa05032	Morphine addiction	0.000794328	0.0794328	7	GABRB2 | PDE3A | PDE4B | PDE4D | PDE8A | GNB5 | GNG2
KEGG	hsa04924	Renin secretion	0.001	0.0794328	6	ADCYAP1R1 | ADRB3 | CACNA1D | CLCA1 | PDE3A | PPP3CA
KEGG	hsa05031	Amphetamine addiction	0.001	0.0794328	6	CACNA1D | CAMK2D | FOSB | GRIA2 | PPP1CA | PPP3CA
KEGG	hsa05022	Pathways of neurodegeneration - multiple diseases	0.001	0.0794328	18	ATP5MC3 | CACNA1D | CAMK2D | DNAH5 | GPX1 | GRIA2 | PPP3CA | PSMA6 | PSMC1 | PSMD1 | PTGS2 | RYR1 | VDAC1 | TUBA1A | FZD8 | UBE2L6 | EIF2AK3 | GPX6
KEGG	hsa04020	Calcium signaling pathway	0.001	0.0794328	12	ADRB3 | CACNA1D | CAMK2D | ERBB4 | FGF1 | FLT1 | HTR4 | PPP3CA | PTGER3 | RYR1 | VDAC1 | CAMK1G
KEGG	hsa04921	Oxytocin signaling pathway	0.001	0.0794328	9	CACNA1D | CAMK2D | PLA2G4A | PPP1CA | PPP3CA | PRKAB2 | PTGS2 | RYR1 | CAMK1G
KEGG	hsa04621	NOD-like receptor signaling pathway	0.001	0.0794328	10	CASP1 | IKBKB | PKN2 | TP53BP1 | TRAF5 | VDAC1 | ATG5 | NAMPT | TRPM7 | ANTXR1
KEGG	hsa00600	Sphingolipid metabolism	0.00199526	0.128825	5	SMPD1 | UGT8 | SGPP1 | ACER1 | CERS6
KEGG	hsa04910	Insulin signaling pathway	0.00199526	0.128825	8	FOXO1 | IKBKB | PPP1CA | PRKAB2 | IRS2 | FLOT1 | PPP1R3F | EIF4E1B
KEGG	hsa04710	Circadian rhythm	0.00199526	0.138038	4	PRKAB2 | RORA | BHLHE40 | PER3
KEGG	hsa04726	Serotonergic synapse	0.00316228	0.158489	7	CACNA1D | GABRB2 | HTR4 | PLA2G4A | PTGS2 | GNB5 | GNG2
KEGG	hsa04911	Insulin secretion	0.00316228	0.158489	6	ADCYAP1R1 | ATP1A2 | ATP1B1 | CACNA1D | CAMK2D | KCNJ11
KEGG	hsa04978	Mineral absorption	0.00316228	0.162181	5	ATP1A2 | ATP1B1 | FTH1 | SLC5A1 | TRPM7
KEGG	hsa04960	Aldosterone-regulated sodium reabsorption	0.00316228	0.162181	4	ATP1A2 | ATP1B1 | NR3C2 | SGK1
KEGG	hsa04213	Longevity regulating pathway - multiple species	0.00316228	0.165959	5	FOXO1 | FOXA2 | PRKAB2 | IRS2 | ATG5
KEGG	hsa04211	Longevity regulating pathway	0.00316228	0.177828	6	FOXO1 | PPARG | PRKAB2 | IRS2 | ATG5 | EIF4E1B
KEGG	hsa04390	Hippo signaling pathway	0.00398107	0.204174	8	CTNNA2 | DLG2 | FGF1 | PPP1CA | FZD8 | PATJ | CRB1 | NKD1
KEGG	hsa05010	Alzheimer disease	0.00501187	0.213796	14	ATP5MC3 | CACNA1D | IKBKB | PPP3CA | PSMA6 | PSMC1 | PSMD1 | PTGS2 | VDAC1 | TUBA1A | FZD8 | IRS2 | EIF2AK3 | SLC39A10
KEGG	hsa04217	Necroptosis	0.00501187	0.213796	8	CAMK2D | CASP1 | FTH1 | PLA2G4A | SMPD1 | TRAF5 | VDAC1 | TRPM7
KEGG	hsa05016	Huntington disease	0.00501187	0.213796	12	ATP5MC3 | DNAH5 | GPX1 | GRIA2 | POLR2K | PPARG | PSMA6 | PSMC1 | PSMD1 | VDAC1 | TUBA1A | GPX6
KEGG	hsa05171	Coronavirus disease - COVID-19	0.00501187	0.223872	10	ADAR | C7 | CASP1 | IKBKB | RPSA | RPL7 | RPL23A | RPLP1 | RPS4X | RPL10L
KEGG	hsa00230	Purine metabolism	0.00501187	0.223872	7	ENTPD5 | GUCY2F | PDE3A | PDE4B | PDE4D | PDE8A | PDE5A
KEGG	hsa05020	Prion disease	0.00501187	0.229087	11	ATP5MC3 | C7 | CACNA1D | PPP3CA | PSMA6 | PSMC1 | PSMD1 | RYR1 | VDAC1 | TUBA1A | EIF2AK3
KEGG	hsa04925	Aldosterone synthesis and secretion	0.00501187	0.229087	6	ATP1A2 | ATP1B1 | CACNA1D | CAMK2D | NR4A2 | CAMK1G
KEGG	hsa04068	FoxO signaling pathway	0.00630957	0.239883	7	CCNB1 | FOXO1 | IKBKB | PRKAB2 | SGK1 | IRS2 | PLK4
KEGG	hsa04728	Dopaminergic synapse	0.00630957	0.245471	7	CACNA1D | CAMK2D | GRIA2 | PPP1CA | PPP3CA | GNB5 | GNG2
KEGG	hsa03010	Ribosome	0.00630957	0.251189	8	RPSA | RPL7 | RPL23A | RPLP1 | RPS4X | MRPL15 | MRPL14 | RPL10L
KEGG	hsa04930	Type II diabetes mellitus	0.00630957	0.263027	4	CACNA1D | IKBKB | KCNJ11 | IRS2
KEGG	hsa04974	Protein digestion and absorption	0.00630957	0.269153	6	ATP1A2 | ATP1B1 | COL11A1 | COL12A1 | SLC38A2 | COL24A1
KEGG	hsa04973	Carbohydrate digestion and absorption	0.00794328	0.275423	4	ATP1A2 | ATP1B1 | CACNA1D | SLC5A1
KEGG	hsa04064	NF-kappa B signaling pathway	0.00794328	0.275423	6	CD14 | IKBKB | IL1R1 | PTGS2 | TRAF5 | LY96
KEGG	hsa04918	Thyroid hormone synthesis	0.00794328	0.288403	5	ATP1A2 | ATP1B1 | GPX1 | GPX6 | IYD
KEGG	hsa05131	Shigellosis	0.00794328	0.288403	10	CASP1 | CD14 | FOXO1 | IKBKB | IL1R1 | TRAF5 | UBE2D1 | VDAC1 | ATG5 | FNBP1
KEGG	hsa04080	Neuroactive ligand-receptor interaction	0.00794328	0.288403	13	ADCYAP1R1 | ADRB3 | GABRB2 | NPBWR1 | GRIA2 | GRID2 | GRM3 | HTR4 | NTS | PTGER3 | PTH2R | NPFFR2 | P2RY10
KEGG	hsa00270	Cysteine and methionine metabolism	0.01	0.346737	4	DNMT3A | MAT2B | KYAT3 | AGXT2
KEGG	hsa05012	Parkinson disease	0.0125893	0.398107	10	ATP5MC3 | CAMK2D | PSMA6 | PSMC1 | PSMD1 | VDAC1 | TUBA1A | UBE2L6 | EIF2AK3 | SLC39A10
KEGG	hsa00020	Citrate cycle (TCA cycle)	0.0125893	0.398107	3	PDHA2 | SUCLG2 | SUCLG1
KEGG	hsa04148	Efferocytosis	0.0158489	0.42658	7	CAMK2D | CASP1 | DNMT3A | PPARG | PTGS2 | SGK1 | XKR6
KEGG	hsa04923	Regulation of lipolysis in adipocytes	0.0158489	0.436516	4	ADRB3 | PTGER3 | PTGS2 | IRS2
KEGG	hsa00640	Propanoate metabolism	0.0158489	0.446684	3	SUCLG2 | SUCLG1 | MCEE
KEGG	hsa04514	Cell adhesion molecules	0.0158489	0.446684	7	ITGA9 | CLDN2 | NECTIN3 | NLGN4X | CD99L2 | SLITRK1 | NEGR1
KEGG	hsa04727	GABAergic synapse	0.0158489	0.446684	5	CACNA1D | GABRB2 | GNB5 | GNG2 | SLC38A2
KEGG	hsa04014	Ras signaling pathway	0.0158489	0.457088	9	FGF1 | FLT1 | IKBKB | PLA2G4A | RAPGEF5 | GNB5 | GNG2 | EXOC2 | KSR2
KEGG	hsa01210	2-Oxocarboxylic acid metabolism	0.0158489	0.457088	3	PDHA2 | AADAT | AGXT2
KEGG	hsa04730	Long-term depression	0.0158489	0.467735	4	GRIA2 | GRID2 | PLA2G4A | RYR1
KEGG	hsa04657	IL-17 signaling pathway	0.0199526	0.512861	5	FOSB | IKBKB | PTGS2 | TRAF5 | MUC5B
KEGG	hsa00561	Glycerolipid metabolism	0.0199526	0.524807	4	GK2 | DGAT2 | GPAT3 | MOGAT1
KEGG	hsa00310	Lysine degradation	0.0199526	0.524807	4	SUV39H1 | PRDM2 | AADAT | KMT5C
KEGG	hsa00564	Glycerophospholipid metabolism	0.0251189	0.57544	5	PLA2G4A | PTDSS1 | PEMT | LPCAT1 | GPAT3
KEGG	hsa04380	Osteoclast differentiation	0.0251189	0.588844	6	FOSB | IKBKB | IL1R1 | MITF | PPARG | PPP3CA
KEGG	hsa04720	Long-term potentiation	0.0251189	0.588844	4	CAMK2D | GRIA2 | PPP1CA | PPP3CA
KEGG	hsa04310	Wnt signaling pathway	0.0251189	0.588844	7	CAMK2D | PPP3CA | SFRP2 | FZD8 | SENP2 | CXXC4 | NKD1
KEGG	hsa05417	Lipid and atherosclerosis	0.0251189	0.60256	8	CAMK2D | CASP1 | CD14 | IKBKB | PPARG | PPP3CA | EIF2AK3 | LY96
KEGG	hsa05200	Pathways in cancer	0.0316228	0.660693	15	CAMK2D | RUNX1T1 | CTNNA2 | FGF1 | FOXO1 | IKBKB | MITF | PPARG | PTGER3 | PTGS2 | TRAF5 | FZD8 | GNB5 | HEY2 | GNG2
KEGG	hsa00380	Tryptophan metabolism	0.0316228	0.691831	3	AOC1 | AADAT | KYAT3
KEGG	hsa04922	Glucagon signaling pathway	0.0316228	0.691831	5	CAMK2D | FOXO1 | PDHA2 | PPP3CA | PRKAB2
KEGG	hsa05163	Human cytomegalovirus infection	0.0316228	0.707946	8	IKBKB | IL1R1 | PPP3CA | PTGER3 | PTGS2 | TRAF5 | GNB5 | GNG2
KEGG	hsa04931	Insulin resistance	0.0316228	0.707946	5	FOXO1 | IKBKB | PPP1CA | PRKAB2 | IRS2
KEGG	hsa04350	TGF-beta signaling pathway	0.0316228	0.707946	5	E2F5 | INHBB | LTBP1 | SMAD9 | NOG
KEGG	hsa04623	Cytosolic DNA-sensing pathway	0.0316228	0.74131	4	ADAR | CASP1 | IKBKB | POLR2K
KEGG	hsa04151	PI3K-Akt signaling pathway	0.0316228	0.74131	11	ERBB4 | FGF1 | FLT1 | IKBKB | ITGA9 | PKN2 | SGK1 | THBS2 | GNB5 | GNG2 | EIF4E1B
KEGG	hsa04723	Retrograde endocannabinoid signaling	0.0316228	0.74131	6	CACNA1D | GABRB2 | GRIA2 | PTGS2 | GNB5 | GNG2
KEGG	hsa03050	Proteasome	0.0398107	0.797995	3	PSMA6 | PSMC1 | PSMD1
KEGG	hsa05202	Transcriptional misregulation in cancer	0.0398107	0.805378	7	RUNX1T1 | CD14 | FOXO1 | FLT1 | IGFBP3 | MITF | PPARG
KEGG	hsa01200	Carbon metabolism	0.0398107	0.812831	5	PDHA2 | SUCLG2 | SUCLG1 | ME3 | MCEE
KEGG	hsa00620	Pyruvate metabolism	0.0398107	0.826038	3	PDHA2 | ME3 | ACOT12
KEGG	hsa04150	mTOR signaling pathway	0.0398107	0.8531	6	IKBKB | CLIP1 | SGK1 | FZD8 | TBC1D7 | EIF4E1B
