# Supplementary material for: The genome of African manatee Trichechus senegalensis reveals secondary adaptation to the aquatic environment
Source: iScience. 2024 Jun 28;27(7):110394. doi: 10.1016/j.isci.2024.110394 (PMC11292518; doi:10.1016/j.isci.2024.110394)
Supplement: Table S14. The 75 lost protein-coding genes and 49 uncertainly lost genes in the African manatee lineage, related to Figure 2 [file mmc7.xlsx]

## Sheet: Table S14
Table S14. The 75 lost protein-coding genes and 49 uncertainly lost genes in the African manatee lineage, related to Figure 2.
Gene	Description	Status		Reference
ABCA9	ATP binding cassette subfamily A member 9	L
ABCG8	ATP binding cassette subfamily G member 8	L	Lost in the West Indian manatee and dugong	Tian R, Zhang Y, Kang H, et al. Sirenian genomes illuminate the evolution of fully aquatic species within the mammalian superorder Afrotheria[J]. bioRxiv, 2023: 2023.09. 01.555811.
ACOX2	acyl-CoA oxidase 2	L	Lost in the West Indian manatee
ACOXL	acyl-CoA oxidase like	L		Sharma V, Hiller M. Loss of enzymes in the bile acid synthesis pathway explains differences in bile composition among mammals[J]. Genome Biology and Evolution, 2018, 10(12): 3211-3217.
AIM2	absent in melanoma 2	L	Lost in pinnipeds	Fischer H, Tschachler E, Eckhart L. Cytosolic DNA sensing through cGAS and STING is inactivated by gene mutations in pangolins[J]. Apoptosis, 2020, 25(7): 474-480.
ALDH1B1	aldehyde dehydrogenase 1 family member B1	L
ALOX15	arachidonate 15-lipoxygenase	L	Lost in cetaceans	Springer M S, Guerrero-Juarez C F, Huelsmann M, et al. Genomic and anatomical comparisons of skin support independent adaptation to life in water by cetaceans and hippos[J]. Current Biology, 2021, 31(10): 2124-2139. e3.
ALOX15B	arachidonate 15-lipoxygenase type B	L
ANG	angiogenin	L
AOC2	amine oxidase copper containing 2	L
AQP10	aquaporin 10	L
ARR3	arrestin 3	L
AWAT2	acyl-CoA wax alcohol acyltransferase 2	L	Lost in cetaceans	Lopes-Marques M, Machado A M, Alves L Q, et al. Complete inactivation of sebum-producing genes parallels the loss of sebaceous glands in Cetacea[J]. Molecular Biology and Evolution, 2019, 36(6): 1270-1280.
BAAT	bile acid-CoA:amino acid N-acyltransferase	L	Lost in the West Indian manatee	Kirilenko B M, Hagey L R, Barnes S, et al. Evolutionary analysis of bile acid-conjugating enzymes reveals a complex duplication and reciprocal loss history[J]. Genome Biology and Evolution, 2019, 11(11): 3256-3268.
CD96	CD96 molecule	L
CDH26	cadherin 26	L
CHST5	carbohydrate sulfotransferase 5	L
CLTCL1	clathrin heavy chain like 1	L
CPAMD8	C3 and PZP like alpha-2-macroglobulin domain containing 8	L
CRYGD	crystallin gamma D	L
CYP1A2	cytochrome P450 family 1 subfamily A member 2	L
CYP2J2	cytochrome P450 family 2 subfamily J member 2	L
CYP4V2	cytochrome P450 family 4 subfamily V member 2	L
DCHS2	dachsous cadherin-related 2	L
DEFB1	defensin beta 1	L
DEFB126	defensin beta 126	L
DNAJC22	DnaJ heat shock protein family (Hsp40) member C22	L
EDA2R	ectodysplasin A2 receptor	L
FAAH2	fatty acid amide hydrolase 2	L
FABP4	fatty acid binding protein 4	L
FAM111A	FAM111 trypsin like peptidase A	L
FCN3	ficolin 3	L
FLG2	filaggrin 2	L	Lost in the West Indian manatee and dugong	Steinbinder J, Sachslehner A P, Holthaus K B, et al. Comparative genomics of sirenians reveals evolution of filaggrin and caspase-14 upon adaptation of the epidermis to aquatic life[J]. Scientific Reports, 2024, 14(1): 9278.
GALP	galanin like peptide	L
GNLY	granulysin	L
GNRH2	gonadotropin releasing hormone 2	L
GPR32	G protein-coupled receptor 32	L
GSDMC	gasdermin C	L	Lost in cetaceans
GUCA1C	guanylate cyclase activator 1C	L
HCAR2	hydroxycarboxylic acid receptor 2	L
IGSF23	immunoglobulin superfamily member 23	L
KCNK18	potassium two pore domain channel subfamily K member 18	L	Lost in the West Indian manatee	Tian R, Zhang Y, Kang H, et al. Sirenian genomes illuminate the evolution of fully aquatic species within the mammalian superorder Afrotheria[J]. bioRxiv, 2023: 2023.09. 01.555811.
KLK4	kallikrein related peptidase 4	L	Lost in cetaceans and the West Indian manatee	Hecker N, Sharma V, Hiller M. Transition to an aquatic habitat permitted the repeated loss of the pleiotropic KLK8 gene in mammals[J]. Genome Biology and Evolution, 2017, 9(11): 3179-3188.
LILRB3	leukocyte immunoglobulin like receptor B3	L
LPA	lipoprotein(a)	L
MC5R	melanocortin 5 receptor	L	Lost in cetaceans
MLKL	mixed lineage kinase domain like pseudokinase	L	Lost in cetaceans, pinnipeds, and the West Indian manatee	Springer M S, Gatesy J. Evolution of the MC5R gene in placental mammals with evidence for its inactivation in multiple lineages that lack sebaceous glands[J]. Molecular Phylogenetics and Evolution, 2018, 120: 364-374.
MMP12	matrix metallopeptidase 12	L	Lost in cetaceans	Huelsmann M, Hecker N, Springer M S, et al. Genes lost during the transition from land to water in cetaceans highlight genomic changes associated with aquatic adaptations[J]. Science Advances, 2019, 5(9): eaaw6671.
MOGAT3	monoacylglycerol O-acyltransferase 3	L	Lost in cetaceans	Lopes-Marques M, Machado A M, Alves L Q, et al. Complete inactivation of sebum-producing genes parallels the loss of sebaceous glands in Cetacea[J]. Molecular Biology and Evolution, 2019, 36(6): 1270-1280.
MRGPRE	MAS related GPR family member E	L
MSS51	MSS51 mitochondrial translational activator	L	Lost in cetaceans	Huelsmann M, Hecker N, Springer M S, et al. Genes lost during the transition from land to water in cetaceans highlight genomic changes associated with aquatic adaptations[J]. Science Advances, 2019, 5(9): eaaw6671.
MTNR1B	melatonin receptor 1B	L	Lost in cetaceans	Huelsmann M, Hecker N, Springer M S, et al. Genes lost during the transition from land to water in cetaceans highlight genomic changes associated with aquatic adaptations[J]. Science Advances, 2019, 5(9): eaaw6671.
MYBPHL	myosin binding protein H like	L
NLRP10	NLR family pyrin domain containing 10	L	Lost in cetaceans	Lachner J, Mlitz V, Tschachler E, et al. Epidermal cornification is preceded by the expression of a keratinocyte-specific set of pyroptosis-related genes[J]. Scientific Reports, 2017, 7(1): 17446.
NOX5	NADPH oxidase 5	L
NOXA1	NADPH oxidase activator 1	L
NTSR2	neurotensin receptor 2	L
OPTC	opticin	L	Lost in the West Indian manatee
PKD1L3	polycystin 1 like 3, transient receptor potential channel interacting	L
PNLIPRP1	pancreatic lipase related protein 1	L	Lost in cetaceans and the West Indian manatee	Wagner F, Ruf I, Lehmann T, et al. Reconstruction of evolutionary changes in fat and toxin consumption reveals associations with gene losses in mammals: A case study for the lipase inhibitor PNLIPRP1 and the xenobiotic receptor NR1I3[J]. Journal of Evolutionary Biology, 2022, 35(2): 225-239.
PON1	paraoxonase 1	L	Lost in cetaceans, pinnipeds, and the West Indian manatee	Meyer W K, Jamison J, Richter R, et al. Ancient convergent losses of Paraoxonase 1 yield potential risks for modern marine mammals[J]. Science, 2018, 361(6402): 591-594.
PPY	pancreatic polypeptide	L
RIPK3	receptor interacting serine/threonine kinase 3	L	Lost in cetaceans and the West Indian manatee	Águeda-Pinto A, Alves L Q, Neves F, et al. Convergent loss of the necroptosis pathway in disparate mammalian lineages shapes viruses countermeasures[J]. Frontiers in Immunology, 2021, 12: 747737.
SERPINB12	serpin family B member 12	L
SLC10A5	solute carrier family 10 member 5	L
SLC17A1	solute carrier family 17 member 1	L
SLC27A5	solute carrier family 27 member 5	L	Lost in the West Indian manatee	Sharma V, Hiller M. Loss of enzymes in the bile acid synthesis pathway explains differences in bile composition among mammals[J]. Genome Biology and Evolution, 2018, 10(12): 3211-3217.
SPATA12	spermatogenesis associated 12	L
SULT2A1	sulfotransferase family 2A member 1	L
TAAR9	trace amine associated receptor 9	L
TCHHL1	trichohyalin like 1	L	Lost in cetaceans, the West Indian manatee, and the dugong	Steinbinder J, Sachslehner A P, Holthaus K B, et al. Comparative genomics of sirenians reveals evolution of filaggrin and caspase-14 upon adaptation of the epidermis to aquatic life[J]. Scientific Reports, 2024, 14(1): 9278.
TMEM231	transmembrane protein 231	L
UPK1A	uroplakin 1A	L
UPP2	uridine phosphorylase 2	L
VN1R1	vomeronasal 1 receptor 1	L
AANAT	aralkylamine N-acetyltransferase	UL	Lost in cetaceans and the West Indian manatee	Huelsmann M, Hecker N, Springer M S, et al. Genes lost during the transition from land to water in cetaceans highlight genomic changes associated with aquatic adaptations[J]. Science Advances, 2019, 5(9): eaaw6671.
ABCA10	ATP binding cassette subfamily A member 10	UL
ABCG5	ATP binding cassette subfamily G member 5	UL	Lost in the West Indian manatee	Sharma V, Hiller M. Losses of human disease-associated genes in placental mammals[J]. NAR Genomics and Bioinformatics, 2020, 2(1): lqz012.
ATXN3	ataxin 3	UL
BPIFA2	BPI fold containing family A member 2	UL
CAPN8	calpain 8	UL
CENPE	centromere protein E	UL
CES3	carboxylesterase 3	UL	Lost in cetaceans, the West Indian manatee, and the dugong	Tian R, Zhang Y, Kang H, et al. Sirenian genomes illuminate the evolution of fully aquatic species within the mammalian superorder Afrotheria[J]. bioRxiv, 2023: 2023.09. 01.555811.
CIART	circadian associated repressor of transcription	UL
CIDEC	cell death inducing DFFA like effector c	UL
CYLC2	cylicin 2	UL
CYP27C1	cytochrome P450 family 27 subfamily C member 1	UL
DNASE1L2	deoxyribonuclease 1 like 2	UL
EMC3	ER membrane protein complex subunit 3	UL
ESF1	ESF1 nucleolar pre-rRNA processing protein homolog	UL
FLG	filaggrin	UL	Lost in cetaceans, the West Indian manatee, and the dugong	Steinbinder J, Sachslehner A P, Holthaus K B, et al. Comparative genomics of sirenians reveals evolution of filaggrin and caspase-14 upon adaptation of the epidermis to aquatic life[J]. Scientific Reports, 2024, 14(1): 9278.
GCKR	glucokinase regulator	UL	Lost in cetaceans	Schermerhorn T. Normal glucose metabolism in carnivores overlaps with diabetes pathology in non-carnivores[J]. Frontiers in Endocrinology, 2013, 4: 68413.
GJA10	gap junction protein alpha 10	UL
HELZ2	helicase with zinc finger 2	UL
IDI2	isopentenyl-diphosphate delta isomerase 2	UL
INSL3	insulin like 3	UL	Lost in the West Indian manatee	Chai S, Tian R, Bi J, et al. Rapid evolution and molecular convergence in cryptorchidism-related genes associated with inherently undescended testes in mammals[J]. BMC Ecology and Evolution, 2021, 21: 1-14.
INTS1	integrator complex subunit 1	UL
KCNMB3	potassium calcium-activated channel subfamily M regulatory beta subunit 3	UL
LCT	lactase	UL
LILRB2	leukocyte immunoglobulin like receptor B2	UL
LMF1	lipase maturation factor 1	UL
LTBP4	latent transforming growth factor beta binding protein 4	UL
MAPKBP1	mitogen-activated protein kinase binding protein 1	UL
MCHR2	melanin concentrating hormone receptor 2	UL
MEP1A	meprin A subunit alpha	UL
MYOC	myocilin	UL
NARS1	asparaginyl-tRNA synthetase 1	UL
NOX1	NADPH oxidase 1	UL	Lost in cetaceans and the West Indian manatee	Hecker N, Sharma V, Hiller M. Convergent gene losses illuminate metabolic and physiological changes in herbivores and carnivores[J]. Proceedings of the National Academy of Sciences, 2019, 116(8): 3036-3041.
NPBWR1	neuropeptides B and W receptor 1	UL
NPS	neuropeptide S	UL
OCSTAMP	osteoclast stimulatory transmembrane protein	UL
PITPNC1	phosphatidylinositol transfer protein cytoplasmic 1	UL
RESP18	regulated endocrine specific protein 18	UL
RNASE7	ribonuclease A family member 7	UL
RP1L1	RP1 like 1	UL
SCN4A	sodium voltage-gated channel alpha subunit 4	UL
SERPINA12	serpin family A member 12	UL	Lost in cetaceans	Espregueira Themudo G, Alves L Q, Machado A M, et al. Losing genes: the evolutionary remodeling of cetacea skin[J]. Frontiers in Marine Science, 2020, 7: 592375.
SERPINE3	serpin family E member 3	UL
SLC14A2	solute carrier family 14 member 2	UL
SLC16A5	solute carrier family 16 member 5	UL
SLC51B	SLC51 subunit beta	UL
SYNE4	spectrin repeat containing nuclear envelope family member 4	UL
TRIOBP	TRIO and F-actin binding protein	UL
UCP1	uncoupling protein 1	UL	Lost in cetaceans and the West Indian manatee	Yuan Y, Zhang Y, Zhang P, et al. Comparative genomics provides insights into the aquatic adaptations of mammals[J]. Proceedings of the National Academy of Sciences, 2021, 118(37): e2106080118.
