# Supplementary material for: The genome of African manatee Trichechus senegalensis reveals secondary adaptation to the aquatic environment
Source: iScience. 2024 Jun 28;27(7):110394. doi: 10.1016/j.isci.2024.110394 (PMC11292518; doi:10.1016/j.isci.2024.110394)
Supplement: Table S15. The convergent evolutionary or specific amino acid substitutions of fully aquatic mammals, related to Figure 3 [file mmc8.xlsx]

## Sheet: Table S15
Table S15. The convergent evolutionary or specific amino acid substitutions of fully aquatic mammals, related to Figure 3.
Gene	Description	Position	AA sites for fully aquatic mammals	AA sites for terrestrial mammals	Number of observed convergent AA sites	Number of expected convergent AA sites	P value	Category
ABCA12	ATP binding cassette subfamily A member 12	843	V	M	6	0.883	7.71e-05	Convergent
ABCA12	ATP binding cassette subfamily A member 12	1079	I	V	6	0.883	7.71e-05	Convergent
ABCA12	ATP binding cassette subfamily A member 12	1338	T	I	6	0.883	7.71e-05	Convergent
ABHD3	abhydrolase domain containing 3, phospholipase	125	D	N	1	0.0475	0.00218606	Convergent
ADAMTS2	ADAM metallopeptidase with thrombospondin type 1 motif 2	55	L	R	1	0.065	0.0040463	Convergent
ADAMTS14	ADAM metallopeptidase with thrombospondin type 1 motif 14	247	M	I	2	0.299	0.0071325	Convergent
ADAMTS16	ADAM metallopeptidase with thrombospondin type 1 motif 16	1130	Q	R	2	0.297	0.00700066	Convergent
ADAMTSL1	ADAMTS like 1	1143	D	E	1	0.114	0.0120493	Convergent
ADAMTSL4	ADAMTS like 4	105	H	Q	1	0.339	0.091972	Specific
AGRN	agrin	416	K	R	3	0.22	0.000163816	Convergent
AGRN	agrin	1191	V	L	3	0.22	0.000163816	Convergent
ALOX5	arachidonate 5-lipoxygenase	55	N	D	2	0.223	0.00313017	Convergent
ALS2CL	ALS2 C-terminal like	124	Q	R	2	0.37	0.0128264	Convergent
ALX3	ALX homeobox 3	309	P	H	1	0.0238	0.000557532	Convergent
AMPD1	adenosine monophosphate deaminase 1	435	H	R	4	0.38	9.64e-05	Convergent
AP3D1	adaptor related protein complex 3 subunit delta 1	828	R	K	1	0.127	0.0148263	Convergent
APBA3	amyloid beta precursor protein binding family A member 3	137	D	E	1	0.125	0.014382	Convergent
APOH	apolipoprotein H	328	F	L	1	0.215	0.0401043	Convergent
ARAP3	ArfGAP with RhoGAP domain, ankyrin repeat and PH domain 3	224	I	V	1	0.121	0.0135119	Convergent
ARHGAP25	Rho GTPase activating protein 25	590	S	N	1	0.0441	0.00188857	Convergent
ARHGAP28	Rho GTPase activating protein 28	40	S	P	1	0.0863	0.00703275	Convergent
ARHGEF12	Rho guanine nucleotide exchange factor 12	1233	V	I	1	0.241	0.0495411	Convergent
ARID3C	AT-rich interaction domain 3C	38	D	E	1	0.0558	0.0030002	Convergent
ASB2	ankyrin repeat and SOCS box containing 2	193	A	S	2	0.15	0.00100573	Convergent
ATP2A1	ATPase sarcoplasmic/endoplasmic reticulum Ca2+ transporting 1	283	I	V	1	0.349	0.0968493	Specific
ATP10B	ATPase phospholipid transporting 10B (putative)	1281	I	T	1	0.546	0.208921	Specific
BARHL2	BarH like homeobox 2	121	V	A	1	0.0229	0.000516472	Convergent
BLM	BLM RecQ like helicase	909	V	M	3	0.245	0.00024701	Convergent
BTBD8	BTB domain containing 8	162	F	L	1	0.312	0.0792805	Specific
C15orf62	chromosome 15 open reading frame 62	21	R	G	1	0.158	0.0224839	Convergent
CACNA1I	calcium voltage-gated channel subunit alpha1 I	1953	Q	R	1	0.175	0.027276	Convergent
CADM1	cell adhesion molecule 1	360	A	T	1	0.00973	9.41e-05	Convergent
CADPS2	calcium dependent secretion activator 2	690	Y	H	1	0.0229	0.000516472	Convergent
CAMSAP3	calmodulin regulated spectrin associated protein family member 3	113	M	T	2	0.103	0.000337231	Convergent
CBFA2T2	CBFA2/RUNX1 partner transcriptional co-repressor 2	584	S	N	1	0.00693	4.78e-05	Convergent
CCDC15	coiled-coil domain containing 15	468	P	L	0	0.0906	0.173234	Specific
CCDC80	coiled-coil domain containing 80	399	S	P	1	0.246	0.0514498	Specific
CCDC107	coiled-coil domain containing 107	87	T	A	1	0.0753	0.00539333	Convergent
CCDC172	coiled-coil domain containing 172	143	E	Q	1	0.0368	0.00132147	Convergent
CCR4	C-C motif chemokine receptor 4	264	D	E	1	0.0482	0.00224992	Convergent
CDC42BPG	CDC42 binding protein kinase gamma	65	Q	R	2	0.425	0.0186689	Convergent
CHGA	chromogranin A	336	A	S	1	0.116	0.0124593	Convergent
CHSY1	chondroitin sulfate synthase 1	78	H	R	1	0.0287	0.000808098	Convergent
CIDEC	cell death inducing DFFA like effector c	30	K	Q	2	0.174	0.00154206	Convergent
CLTA	clathrin light chain A	77	I	V	1	0.0163	0.00026282	Convergent
CMYA5	cardiomyopathy associated 5	1500	D	E	2	1.28	0.276614	Specific
COL1A1	collagen type I alpha 1 chain	659	I	L	2	0.212	0.00271146	Convergent
COL2A1	collagen type II alpha 1 chain	595	T	A	1	0.103	0.0099079	Convergent
COL27A1	collagen type XXVII alpha 1 chain	525	W	R	1	0.297	0.0725438	Specific
COLEC11	collectin subfamily member 11	27	T	A	1	0.0217	0.000464133	Convergent
COLGALT2	collagen beta(1-O)galactosyltransferase 2	282	H	Y	2	0.135	0.000741408	Convergent
COQ8A	coenzyme Q8A	366	S	N	1	0.121	0.0135119	Convergent
CRTAC1	cartilage acidic protein 1	376	I	V	1	0.0335	0.0010975	Convergent
CRYBG2	crystallin beta-gamma domain containing 2	1181	S	G	4	0.964	0.00627446	Convergent
CRYBG2	crystallin beta-gamma domain containing 2	1482	Q	R	4	0.964	0.00627446	Convergent
DICER1	dicer 1, ribonuclease III	1075	G	S	1	0.0655	0.00410743	Convergent
DLX2	distal-less homeobox 2	236	T	A	1	0.026	0.000664396	Convergent
DNAH10	dynein axonemal heavy chain 10	3317	V	I	3	0.7	0.0115069	Convergent
DNAJC22	DnaJ heat shock protein family (Hsp40) member C22	78	H	R	1	0.578	0.229423	Specific
DNTT	DNA nucleotidylexotransferase	86	D	E	1	0.216	0.0404517	Convergent
DRD5	dopamine receptor D5	119	T	M	2	0.12	0.000526567	Convergent
DSC3	desmocollin 3	775	R	G	3	0.605	0.00691569	Convergent
DSP	desmoplakin	272	Q	R	4	1.24	0.0176721	Convergent
DSP	desmoplakin	2586	V	I	4	1.24	0.0176721	Convergent
DYNC1LI1	dynein cytoplasmic 1 light intermediate chain 1	314	I	V	1	0.072	0.00494176	Convergent
DYSF	dysferlin	1633	R	K	1	0.16	0.0230264	Convergent
EDRF1	erythroid differentiation regulatory factor 1	68	Q	E	1	0.243	0.050301	Specific
EIF2B1	eukaryotic translation initiation factor 2B subunit alpha	171	S	N	1	0.0719	0.00492837	Convergent
EIF2B5	eukaryotic translation initiation factor 2B subunit epsilon	410	V	L	2	0.175	0.00156763	Convergent
EIF4G3	eukaryotic translation initiation factor 4 gamma 3	1349	Y	H	2	0.0962	0.00027615	Convergent
EML6	EMAP like 6	1462	V	M	1	0.197	0.0340696	Convergent
EPG5	ectopic P-granules 5 autophagy tethering factor	1132	L	P	3	0.285	0.000438185	Convergent
EPG5	ectopic P-granules 5 autophagy tethering factor	1734	T	A	3	0.285	0.000438185	Convergent
ESYT2	extended synaptotagmin 2	699	V	I	1	0.153	0.0211529	Convergent
EXD2	exonuclease 3'-5' domain containing 2	477	T	I	1	0.0685	0.00448338	Convergent
F8	coagulation factor VIII	288	V	I	1	0.137	0.0171397	Convergent
FAM83E	family with sequence similarity 83 member E	70	T	A	1	0.182	0.0293664	Convergent
FAM120B	family with sequence similarity 120 member B	142	Q	R	1	0.129	0.0152768	Convergent
FAM171B	family with sequence similarity 171 member B	419	S	N	1	0.134	0.0164297	Convergent
FASTKD3	FAST kinase domains 3	384	F	L	2	0.361	0.0119922	Convergent
FAT4	FAT atypical cadherin 4	2003	Q	L	1	0.369	0.106877	Specific
FEZF2	FEZ family zinc finger 2	441	C	S	1	0.0157	0.000243925	Convergent
FGD6	FYVE, RhoGEF and PH domain containing 6	980	Y	C	1	0.178	0.0281636	Convergent
FHOD1	formin homology 2 domain containing 1	166	H	R	3	0.297	0.000511889	Convergent
FHOD1	formin homology 2 domain containing 1	699	V	M	3	0.297	0.000511889	Convergent
FIGNL1	fidgetin like 1	73	S	N	2	0.403	0.0161763	Convergent
FNDC3B	fibronectin type III domain containing 3B	984	R	K	2	0.0321	1.08e-05	Convergent
FSCB	fibrous sheath CABYR binding protein	60	H	Q	1	0.454	0.153179	Specific
GALK1	galactokinase 1	214	L	S	1	0.0619	0.0036771	Convergent
GCC1	GRIP and coiled-coil domain containing 1	461	N	D	1	0.0766	0.00557636	Convergent
GCLC	glutamate-cysteine ligase catalytic subunit	496	M	V	1	0.0351	0.00120356	Convergent
GDF2	growth differentiation factor 2	245	S	G	1	0.0827	0.00647366	Convergent
GPR15	G protein-coupled receptor 15	239	V	I	1	0.225	0.0436353	Convergent
GPR39	G protein-coupled receptor 39	107	P	S	1	0.165	0.0244077	Convergent
GPR179	G protein-coupled receptor 39	811	S	G	5	0.955	0.000936282	Convergent
GPR179	G protein-coupled receptor 179	906	R	S	5	0.955	0.000936282	Convergent
H6PD	hexose-6-phosphate dehydrogenase/glucose 1-dehydrogenase	682	T	A	1	0.255	0.0549596	Specific
HDAC4	histone deacetylase 4	358	S	G	1	0.109	0.0110519	Convergent
HDAC10	histone deacetylase 10	613	A	P	2	0.364	0.0122665	Convergent
HEATR5A	HEAT repeat containing 5A	696	V	I	1	0.118	0.0128756	Convergent
HECTD4	HECT domain E3 ubiquitin protein ligase 4	3545	V	I	2	0.135	0.000741408	Convergent
HR	HR lysine demethylase and nuclear receptor corepressor	79	K	E	2	0.335	0.00976849	Convergent
HRH1	histamine receptor H1	118	I	V	2	0.351	0.0111044	Convergent
HS3ST6	heparan sulfate-glucosamine 3-sulfotransferase 6	195	T	A	1	0.0286	0.00080253	Convergent
IGSF10	immunoglobulin superfamily member 10	722	G	R	4	1.39	0.0277245	Convergent
IGSF10	immunoglobulin superfamily member 10	2504	V	I	4	1.39	0.0277245	Convergent
IL27RA	interleukin 27 receptor subunit alpha	357	W	R	1	0.094	0.00830132	Convergent
INA	internexin neuronal intermediate filament protein alpha	106	M	V	1	0.0435	0.00183826	Convergent
INPP5J	inositol polyphosphate-5-phosphatase J	68	K	E	2	0.182	0.00175422	Convergent
INTS1	integrator complex subunit 1	1454	R	L	1	0.234	0.046919	Convergent
INTU	inturned planar cell polarity protein	906	R	K	1	0.0745	0.00528214	Convergent
IPO4	importin 4	523	V	M	2	0.463	0.0234749	Convergent
IPO4	importin 4	1063	N	D	2	0.463	0.0234749	Convergent
ITPR3	inositol 1,4,5-trisphosphate receptor type 3	1559	V	A	0	0.115	0.217268	Specific
JCAD	junctional cadherin 5 associated	442	R	K	6	1.89	0.00669892	Convergent
KANK3	KN motif and ankyrin repeat domains 3	671	T	M	2	0.17	0.00144242	Convergent
KATNB1	katanin regulatory subunit B1	611	R	K	1	0.0862	0.00701693	Convergent
KIAA1217	KIAA1217	834	V	A	2	0.368	0.0126381	Convergent
KIDINS220	kinase D interacting substrate 220	516	I	V	1	0.0946	0.00840429	Convergent
KMT5B	lysine methyltransferase 5B	467	G	R	1	0.171	0.0261119	Convergent
KRT80	keratin 80	53	S	G	2	0.828	0.103065	Specific
L3MBTL3	L3MBTL histone methyl-lysine binding protein 3	580	T	N	1	0.00956	9.08e-05	Convergent
LAMC3	laminin subunit gamma 3	1178	T	A	2	0.973	0.150805	Specific
LAS1L	LAS1 like ribosome biogenesis factor	656	D	E	0	0.119	0.224384	Specific
LIPM	lipase family member M	206	R	K	1	0.0817	0.00632223	Convergent
LMO2	LIM domain only 2	172	R	K	1	0.00674	4.52e-05	Convergent
LPIN3	lipin 3	514	C	R	1	0.487	0.172575	Specific
LPL	lipoprotein lipase	167	V	A	2	0.186	0.00186689	Convergent
LRPPRC	leucine rich pentatricopeptide repeat containing	1227	R	Q	1	0.342	0.0934254	Specific
MAP3K8	mitogen-activated protein kinase kinase kinase 8	49	V	M	1	0.165	0.0244077	Convergent
MICAL3	microtubule associated monooxygenase, calponin and LIM domain containing 3	1973	T	A	3	0.42	0.00185754	Convergent
MLXIPL	MLX interacting protein like	225	A	G	1	0.228	0.0447188	Convergent
MMP11	matrix metallopeptidase 11	30	S	P	2	0.0683	0.00010091	Convergent
MTTP	microsomal triglyceride transfer protein	79	M	T	1	0.15	0.0203717	Convergent
MYBPC2	myosin binding protein C2	938	K	Q	2	0.516	0.0312598	Convergent
MYH9	myosin heavy chain 9	866	S	N	2	0.0716	0.000115968	Convergent
MYLK3	myosin light chain kinase 3	607	Q	H	1	0.343	0.0939118	Specific
MYO1D	myosin ID	683	Q	R	1	0.0584	0.00328064	Convergent
MYO7B	myosin VIIB	666	N	D	3	1.02	0.0404781	Convergent
MYO9B	myosin IXB	419	K	R	2	0.206	0.0024988	Convergent
MYO10	myosin X	1265	T	A	2	0.221	0.00305122	Convergent
NBEAL2	neurobeachin like 2	1538	L	P	1	0.307	0.0770093	Specific
NCK2	NCK adaptor protein 2	95	M	T	1	0.0146	0.000211097	Convergent
NCKAP5	NCK associated protein 5	280	T	S	3	0.744	0.0141894	Convergent
NCOR2	nuclear receptor corepressor 2	1961	T	A	1	0.145	0.0190989	Convergent
NDE1	nudE neurodevelopment protein 1	292	W	R	1	0.0275	0.000742527	Convergent
NEBL	nebulette	729	I	V	1	0.0912	0.00782862	Convergent
NEK1	NIMA related kinase 1	1042	I	T	2	0.568	0.0401444	Convergent
NFIA	nuclear factor I A	462	A	T	1	0.00281	7.88e-06	Convergent
NFKBIZ	NFKB inhibitor zeta	215	S	N	1	0.0935	0.00821596	Convergent
NFXL1	nuclear transcription factor, X-box binding like 1	105	N	S	0	0.0898	0.171772	Specific
NOTCH3	notch receptor 3	2297	S	P	1	0.19	0.0318373	Convergent
NPHP1	nephrocystin 1	647	E	D	3	1.22	0.0710598	Specific
NRCAM	neuronal cell adhesion molecule	461	D	N	2	0.104	0.00034689	Convergent
NYAP1	neuronal tyrosine phosphorylated phosphoinositide-3-kinase adaptor 1	189	P	L	1	0.185	0.0302828	Convergent
OR5C1	olfactory receptor family 5 subfamily C member 1	293	T	I	2	0.453	0.022148	Convergent
OSCP1	organic solute carrier partner 1	203	L	V	1	0.0384	0.00143735	Convergent
OTOP2	otopetrin 2	128	S	F	2	0.286	0.00630228	Convergent
OTOP2	otopetrin 2	369	V	M	2	0.286	0.00630228	Convergent
P4HA3	prolyl 4-hydroxylase subunit alpha 3	241	I	V	1	0.0524	0.0026517	Convergent
PAPLN	papilin, proteoglycan like sulfated glycoprotein	704	M	V	1	0.445	0.148018	Specific
PAPPA	pappalysin 1	1346	L	M	1	0.224	0.0432766	Convergent
PCDH15	protocadherin related 15	171	V	I	0	0.0749	0.144327	Specific
PCSK6	proprotein convertase subtilisin/kexin type 6	617	Q	E	1	0.141	0.0181074	Convergent
PGAM2	phosphoglycerate mutase 2	65	H	R	1	0.083	0.00651941	Convergent
PGAP3	post-GPI attachment to proteins phospholipase 3	6	V	A	1	0.0675	0.00435632	Convergent
PHLPP1	PH domain and leucine rich repeat protein phosphatase 1	609	S	T	1	0.109	0.0110519	Convergent
PKD1	polycystin 1, transient receptor potential channel interacting	611	T	A	2	0.973	0.150805	Specific
PKN1	protein kinase N1	311	M	T	1	0.0856	0.00692233	Convergent
PLA2G3	phospholipase A2 group III	205	L	F	1	0.141	0.0181074	Convergent
PLA2G4A	phospholipase A2 group IVA	81	D	E	1	0.048	0.00223158	Convergent
PLCL1	phospholipase C like 1 (inactive)	42	Q	R	1	0.0486	0.00228681	Convergent
PLEC	plectin	1943	V	A	4	0.849	0.00365074	Convergent
PLXDC1	plexin domain containing 1	434	L	V	1	0.0638	0.00390138	Convergent
PMPCA	peptidase, mitochondrial processing subunit alpha	297	S	N	2	0.212	0.00271146	Convergent
PMS1	PMS1 homolog 1, mismatch repair system component	167	E	D	1	0.231	0.0458134	Convergent
PNPLA1	patatin like phospholipase domain containing 1	273	W	R	2	0.18	0.00169955	Convergent
POU6F1	POU class 6 homeobox 1	337	M	V	1	0.131	0.0157334	Convergent
PPFIBP2	PPFIA binding protein 2	438	G	S	1	0.0891	0.00748263	Convergent
PPL	periplakin	942	R	Q	4	0.955	0.00603093	Convergent
PPOX	protoporphyrinogen oxidase	132	K	R	1	0.0801	0.00608347	Convergent
PRX	periaxin	582	V	A	1	0.538	0.203878	Specific
QTRT2	queuine tRNA-ribosyltransferase accessory subunit 2	352	P	S	1	0.117	0.0126667	Convergent
RAI1	retinoic acid induced 1	139	A	V	1	0.35	0.0973422	Specific
REL	REL proto-oncogene, NF-kB subunit	496	T	N	1	0.086	0.00698533	Convergent
REN	renin	37	W	R	1	0.0433	0.00182164	Convergent
RETREG3	reticulophagy regulator family member 3	245	G	A	1	0.0484	0.00226833	Convergent
RFX7	regulatory factor X7	969	V	M	3	0.346	0.000907021	Convergent
RFX7	regulatory factor X7	970	V	I	3	0.346	0.000907021	Convergent
RGS1	regulator of G protein signaling 1	17	V	M	1	0.00868	7.49e-05	Convergent
RINL	Ras and Rab interactor like	412	D	G	0	0.1	0.190325	Specific
RP1L1	RP1 like 1	50	R	Q	1	0.752	0.348135	Specific
RP2	RP2 activator of ARL3 GTPase	195	I	V	2	0.0525	4.64e-05	Convergent
RPS6KC1	ribosomal protein S6 kinase C1	658	H	Q	1	0.32	0.0829665	Specific
RRP1B	ribosomal RNA processing 1B	677	T	M	2	0.351	0.0111044	Convergent
SANBR	SANT and BTB domain regulator of CSR	97	R	G	1	0.0962	0.0086818	Convergent
SCARA3	scavenger receptor class A member 3	214	N	D	1	0.115	0.0122535	Convergent
SCTR	secretin receptor	286	V	L	2	0.0857	0.000196774	Convergent
SEC16A	SEC16 homolog A, endoplasmic reticulum export factor	2168	R	G	2	0.892	0.123092	Specific
SELENOO	selenoprotein O	355	R	K	2	0.157	0.00114721	Convergent
SEMA6B	semaphorin 6B	233	V	A	1	0.0567	0.00309591	Convergent
SERPINF2	serpin family F member 2	342	I	T	1	0.226	0.0439952	Convergent
SEZ6	seizure related 6 homolog	403	L	F	1	0.212	0.0390696	Convergent
SLC2A2	solute carrier family 2 member 2	6	R	G	1	0.202	0.0357038	Convergent
SLC4A9	solute carrier family 4 member 9	621	C	R	1	0.631	0.264422	Specific
SLC5A2	solute carrier family 5 member 2	561	Y	H	1	0.0175	0.0003027	Convergent
SLC18A3	solute carrier family 18 member A3	238	V	A	1	0.0989	0.0091596	Convergent
SLC39A10	solute carrier family 39 member 10	606	A	D	1	0.0305	0.00091155	Convergent
SLC45A2	solute carrier family 45 member 2	90	L	S	1	0.12	0.0132982	Convergent
SLU7	SLU7 homolog, splicing factor	100	D	E	1	0.0271	0.000721276	Convergent
SMCHD1	structural maintenance of chromosomes flexible hinge domain containing 1	876	N	K	1	0.036	0.00126531	Convergent
SNCG	synuclein gamma	93	R	G	1	0.145	0.0190989	Convergent
SORL1	sortilin related receptor 1	1671	S	T	2	0.36	0.0119015	Convergent
SPTB	spectrin beta, erythrocytic	1212	E	D	3	0.638	0.00833455	Convergent
SRCIN1	SRC kinase signaling inhibitor 1	927	G	A	1	0.0899	0.00761357	Convergent
STARD8	StAR related lipid transfer domain containing 8	856	S	A	1	0.179	0.0284623	Convergent
STYK1	serine/threonine/tyrosine kinase 1	160	Q	R	2	0.234	0.00358723	Convergent
SVEP1	sushi, von Willebrand factor type A, EGF and pentraxin domain containing 1	520	H	R	3	0.72	0.0126801	Convergent
TADA1	transcriptional adaptor 1	248	L	P	1	0.0126	0.000157433	Convergent
TAF15	TATA-box binding protein associated factor 15	494	E	D	1	0.235	0.04729	Convergent
TBC1D1	TBC1 domain family member 1	602	L	P	1	0.162	0.0235746	Convergent
TECPR1	tectonin beta-propeller repeat containing 1	540	H	Q	2	0.177	0.00161958	Convergent
TENM4	teneurin transmembrane protein 4	130	Q	R	1	0.0879	0.00728822	Convergent
TEX9	testis expressed 9	120	R	S	2	0.158	0.0011684	Convergent
TGFBR3	transforming growth factor beta receptor 3	94	Y	H	2	0.292	0.00667763	Convergent
TGM1	transglutaminase 1	29	H	R	7	1.06	3.1e-05	Convergent
TGM1	transglutaminase 1	83	T	A	7	1.06	3.1e-05	Convergent
TGM1	transglutaminase 1	90	Q	R	7	1.06	3.1e-05	Convergent
TGM1	transglutaminase 1	303	I	V	7	1.06	3.1e-05	Convergent
THEMIS	thymocyte selection associated	300	V	I	1	0.0955	0.00855987	Convergent
TIMM21	translocase of inner mitochondrial membrane 21	41	P	L	1	0.0953	0.00852518	Convergent
TLN1	talin 1	1700	I	V	1	0.0398	0.00154263	Convergent
TMEM43	transmembrane protein 43	55	T	A	1	0.0339	0.00112356	Convergent
TMEM63B	transmembrane protein 63B	82	Q	R	1	0.0065	4.21e-05	Convergent
TMEM79	transmembrane protein 79	202	M	V	1	0.123	0.0139438	Convergent
TMEM131L	transmembrane 131 like	475	V	I	1	0.297	0.0725438	Specific
TMEM200A	transmembrane protein 200A	262	Q	K	1	0.108	0.0108572	Convergent
TNC	tenascin C	2042	T	A	4	0.567	0.000610927	Convergent
TPX2	TPX2 microtubule nucleation factor	717	V	I	1	0.117	0.0126667	Convergent
TRMT1L	tRNA methyltransferase 1 like	606	R	K	2	0.0761	0.000138769	Convergent
TTI1	TELO2 interacting protein 1	129	A	T	1	0.223	0.0429191	Convergent
TTLL12	tubulin tyrosine ligase like 12	335	R	Q	1	0.186	0.030591	Convergent
TWNK	twinkle mtDNA helicase	244	F	Y	3	0.0962	6.61e-06	Convergent
TWNK	twinkle mtDNA helicase	593	R	K	3	0.0962	6.61e-06	Convergent
TYRO3	TYRO3 protein tyrosine kinase	804	S	P	1	0.121	0.0135119	Convergent
UBA3	ubiquitin like modifier activating enzyme 3	167	V	I	1	0.00508	2.57e-05	Convergent
UBE3B	ubiquitin protein ligase E3B	381	V	I	1	0.0378	0.00139334	Convergent
UBQLN3	ubiquilin 3	14	V	A	1	0.303	0.0752108	Specific
UBR3	ubiquitin protein ligase E3 component n-recognin 3	284	Y	C	1	0.0346	0.0011699	Convergent
USH2A	usherin	1869	Q	R	6	0.656	1.17e-05	Convergent
USP24	ubiquitin specific peptidase 24	2242	L	F	1	0.0149	0.000219817	Convergent
USP33	ubiquitin specific peptidase 33	216	F	S	1	0.0409	0.00162789	Convergent
USP44	ubiquitin specific peptidase 44	169	T	I	1	0.0421	0.00172344	Convergent
VLDLR	very low density lipoprotein receptor	696	A	E	2	0.0784	0.000151475	Convergent
VSIG8	V-set and immunoglobulin domain containing 8	66	P	S	6	1.53	0.00207352	Convergent
VSIG8	V-set and immunoglobulin domain containing 8	288	R	G	6	1.53	0.00207352	Convergent
VTCN1	V-set domain containing T cell activation inhibitor 1	57	M	V	1	0.13	0.0155043	Convergent
VWF	von Willebrand factor	946	S	P	1	1.18	0.660265	Specific
WDFY3	WD repeat and FYVE domain containing 3	3278	T	P	2	0.115	0.000465182	Convergent
WDR83	WD repeat domain 83	308	K	E	1	0.0227	0.000507558	Convergent
WDR97	WD repeat domain 97	260	C	F	1	0.596	0.241172	Specific
WFS1	wolframin ER transmembrane glycoprotein	571	R	Q	2	0.121	0.000539439	Convergent
WIPI1	WD repeat domain, phosphoinositide interacting 1	276	S	G	1	0.145	0.0190989	Convergent
XIRP2	xin actin binding repeat containing 2	729	R	H	1	0.921	0.47042	Specific
XYLT1	xylosyltransferase 1	657	L	S	1	0.115	0.0122535	Convergent
YLPM1	YLP motif containing 1	1101	E	D	1	0.052	0.00261206	Convergent
ZDHHC22	zinc finger DHHC-type palmitoyltransferase 22	53	F	L	1	0.0125	0.000154954	Convergent
ZFHX2	zinc finger homeobox 2	240	P	L	2	0.682	0.0639766	Specific
ZHX1	zinc fingers and homeoboxes 1	464	V	I	1	0.075	0.0053515	Convergent
ZNF746	zinc finger protein 746	364	E	D	1	0.00891	7.89e-05	Convergent
ZNF831	zinc finger protein 831	894	E	G	1	0.524	0.195135	Specific
ZSWIM8	zinc finger SWIM-type containing 8	726	E	D	1	0.0132	0.000172714	Convergent
