# Supplementary material for: The genome of African manatee Trichechus senegalensis reveals secondary adaptation to the aquatic environment
Source: iScience. 2024 Jun 28;27(7):110394. doi: 10.1016/j.isci.2024.110394 (PMC11292518; doi:10.1016/j.isci.2024.110394)
Supplement: Table S16. Genes with convergently accelerated relative evolutionary rates in fully aquatic mammals, related to Figure 3 [file mmc9.xlsx]

## Sheet: Table S16
Table S16. Genes with convergently accelerated relative evolutionary rates in fully aquatic mammals, related to Figure 3.
Gene	Description	Rho	N	P value	P adjust
DSP	desmoplakin	0.456512	35	0.00130649	0.332915
TGM3	transglutaminase 3	0.456512	35	0.00130649	0.332915
KRT80	keratin 80	0.462497	34	0.00134064	0.332915
TGM1	transglutaminase 1	0.462497	34	0.00134064	0.332915
TRIM29	tripartite motif containing 29	0.468718	33	0.00137779	0.332915
VSIG8	V-set and immunoglobulin domain containing 8	0.475191	32	0.00141832	0.332915
SLC4A9	solute carrier family 4 member 9	0.460637	33	0.00166596	0.332915
CAPN12	calpain 12	0.441786	35	0.00186546	0.332915
DSC1	desmocollin 1	0.441786	35	0.00186546	0.332915
FAM83H	family with sequence similarity 83 member H	0.441786	35	0.00186546	0.332915
ANKRD23	ankyrin repeat domain 23	0.447081	34	0.0019337	0.332915
KRT36	keratin 36	0.447081	34	0.0019337	0.332915
PKP1	plakophilin 1	0.452556	33	0.00200869	0.332915
TMPRSS11F	transmembrane serine protease 11F	0.452556	33	0.00200869	0.332915
DSC3	desmocollin 3	0.439372	34	0.00231308	0.332915
PPP1R13L	protein phosphatase 1 regulatory subunit 13 like	0.444474	33	0.00241506	0.332915
KLK9	kallikrein related peptidase 9	0.449734	32	0.00252812	0.332915
ACP7	acid phosphatase 7, tartrate resistant (putative)	0.42706	35	0.00263701	0.332915
NPNT	nephronectin	0.431664	34	0.00275955	0.332915
DSG3	desmoglein 3	0.419697	35	0.00312353	0.332915
ESYT3	extended synaptotagmin 3	0.428312	33	0.00346158	0.332915
BUD13	BUD13 homolog	0.432763	32	0.00366088	0.332915
CDH24	cadherin 24	0.432763	32	0.00366088	0.332915
RNF39	ring finger protein 39	0.432763	32	0.00366088	0.332915
ALOXE3	arachidonate lipoxygenase 3	0.416248	34	0.0038965	0.332915
ANKZF1	ankyrin repeat and zinc finger peptidyl tRNA hydrolase 1	0.416248	34	0.0038965	0.332915
GJB4	gap junction protein beta 4	0.416248	34	0.0038965	0.332915
ANO2	anoctamin 2	0.42023	33	0.00412676	0.332915
WDR49	WD repeat domain 49	0.42023	33	0.00412676	0.332915
EPB41L3	erythrocyte membrane protein band 4.1 like 3	0.424278	32	0.00438549	0.332915
UNC13C	unc-13 homolog C	0.408539	34	0.00461178	0.332915
DNASE1L2	deoxyribonuclease 1 like 2	0.412149	33	0.00490593	0.332915
SRRM4	serine/arginine repetitive matrix 4	0.412149	33	0.00490593	0.332915
ALOX5	arachidonate 5-lipoxygenase	0.404068	33	0.00581586	0.332915
FAM167A	family with sequence similarity 167 member A	0.404068	33	0.00581586	0.332915
KRT84	keratin 84	0.404068	33	0.00581586	0.332915
OTOP2	otopetrin 2	0.390244	35	0.00599743	0.332915
TAS1R3	taste 1 receptor member 3	0.390244	35	0.00599743	0.332915
TGM5	transglutaminase 5	0.407307	32	0.00623701	0.332915
LNX1	ligand of numb-protein X 1	0.393123	34	0.00640944	0.332915
COL2A1	collagen type II alpha 1 chain	0.395986	33	0.00687525	0.332915
KLK10	kallikrein related peptidase 10	0.395986	33	0.00687525	0.332915
PRSS53	serine protease 53	0.395986	33	0.00687525	0.332915
SERPINB5	serpin family B member 5	0.395986	33	0.00687525	0.332915
ZNF541	zinc finger protein 541	0.382881	35	0.0070162	0.332915
PRX	periaxin	0.385414	34	0.00752632	0.332915
AMPD1	adenosine monophosphate deaminase 1	0.387905	33	0.00810493	0.332915
DTNBP1	dystrobrevin binding protein 1	0.387905	33	0.00810493	0.332915
SFTPB	surfactant protein B	0.387905	33	0.00810493	0.332915
ABCA12	ATP binding cassette subfamily A member 12	0.375518	35	0.00818778	0.332915
FAM13A	family with sequence similarity 13 member A	0.375518	35	0.00818778	0.332915
MYOM2	myomesin 2	0.375518	35	0.00818778	0.332915
QSOX1	quiescin sulfhydryl oxidase 1	0.375518	35	0.00818778	0.332915
SPEG	striated muscle enriched protein kinase	0.375518	35	0.00818778	0.332915
TMC5	transmembrane channel like 5	0.375518	35	0.00818778	0.332915
NAT10	N-acetyltransferase 10	0.390335	32	0.00876483	0.332915
ASB15	ankyrin repeat and SOCS box containing 15	0.379824	33	0.00952791	0.332915
FAM83A	family with sequence similarity 83 member A	0.379824	33	0.00952791	0.332915
TENM3	teneurin transmembrane protein 3	0.379824	33	0.00952791	0.332915
CLCN1	chloride voltage-gated channel 1	0.369998	34	0.0102965	0.340283
MPP7	MAGUK p55 scaffold protein 7	0.371742	33	0.0111696	0.340283
MROH6	maestro heat like repeat family member 6	0.371742	33	0.0111696	0.340283
NRAP	nebulin related anchoring protein	0.36229	34	0.0119962	0.340283
ATP2A1	ATPase sarcoplasmic/endoplasmic reticulum Ca2+ transporting 1	0.373364	32	0.0121715	0.340283
FAM83F	family with sequence similarity 83 member F	0.373364	32	0.0121715	0.340283
NYAP1	neuronal tyrosine phosphorylated phosphoinositide-3-kinase adaptor 1	0.373364	32	0.0121715	0.340283
PKP4	plakophilin 4	0.373364	32	0.0121715	0.340283
PIK3R5	phosphoinositide-3-kinase regulatory subunit 5	0.353429	35	0.0128217	0.340283
CA12	carbonic anhydrase 12	0.363661	33	0.0130578	0.340283
KRT4	keratin 4	0.354581	34	0.0139401	0.340283
MYBPC2	myosin binding protein C2	0.354581	34	0.0139401	0.340283
NEFM	neurofilament medium chain	0.354581	34	0.0139401	0.340283
PHKA2	phosphorylase kinase regulatory subunit alpha 2	0.354581	34	0.0139401	0.340283
RYR3	ryanodine receptor 3	0.354581	34	0.0139401	0.340283
TOGARAM2	TOG array regulator of axonemal microtubules 2	0.354581	34	0.0139401	0.340283
UNC80	unc-80 homolog, NALCN channel complex subunit	0.354581	34	0.0139401	0.340283
ABCC8	ATP binding cassette subfamily C member 8	0.364879	32	0.0142796	0.340283
SERPINF1	serpin family F member 1	0.364879	32	0.0142796	0.340283
FAM83B	family with sequence similarity 83 member B	0.346066	35	0.0148164	0.340283
TRPM8	transient receptor potential cation channel subfamily M member 8	0.346066	35	0.0148164	0.340283
ATPAF2	ATP synthase mitochondrial F1 complex assembly factor 2	0.35558	33	0.0152231	0.340283
PER1	period circadian regulator 1	0.35558	33	0.0152231	0.340283
CACNA1C	calcium voltage-gated channel subunit alpha1 C	0.346873	34	0.0161569	0.340283
CCN4	cellular communication network factor 4	0.346873	34	0.0161569	0.340283
KLK14	kallikrein related peptidase 14	0.346873	34	0.0161569	0.340283
SDK2	sidekick cell adhesion molecule 2	0.346873	34	0.0161569	0.340283
CNGA4	cyclic nucleotide gated channel subunit alpha 4	0.356393	32	0.0167034	0.340283
LRRC8E	leucine rich repeat containing 8 VRAC subunit E	0.356393	32	0.0167034	0.340283
TMEM132A	transmembrane protein 132A	0.356393	32	0.0167034	0.340283
PLCB2	phospholipase C beta 2	0.338703	35	0.0170796	0.340283
GGN	gametogenetin	0.347498	33	0.0176984	0.340283
NOP2	NOP2 nucleolar protein	0.347498	33	0.0176984	0.340283
DMP1	dentin matrix acidic phosphoprotein 1	0.339165	34	0.0186778	0.340283
FRMD4B	FERM domain containing 4B	0.339165	34	0.0186778	0.340283
LRRC15	leucine rich repeat containing 15	0.339165	34	0.0186778	0.340283
PKD2L1	polycystin 2 like 1, transient receptor potential cation channel	0.339165	34	0.0186778	0.340283
PLCG2	phospholipase C gamma 2	0.339165	34	0.0186778	0.340283
ANKDD1A	ankyrin repeat and death domain containing 1A	0.347908	32	0.0194812	0.340283
FBXO39	F-box protein 39	0.347908	32	0.0194812	0.340283
LRRC2	leucine rich repeat containing 2	0.347908	32	0.0194812	0.340283
RAPGEF2	Rap guanine nucleotide exchange factor 2	0.347908	32	0.0194812	0.340283
LAMB1	laminin subunit beta 1	0.331339	35	0.0196407	0.340283
MYBPC3	myosin binding protein C3	0.331339	35	0.0196407	0.340283
MYO7B	myosin VIIB	0.331339	35	0.0196407	0.340283
WHRN	whirlin	0.331339	35	0.0196407	0.340283
PLEC	plectin	0.331456	34	0.0215364	0.352164
COL1A2	collagen type I alpha 2 chain	0.323976	35	0.0225311	0.359671
NGEF	neuronal guanine nucleotide exchange factor	0.339422	32	0.0226545	0.359671
TENM4	teneurin transmembrane protein 4	0.339422	32	0.0226545	0.359671
CSMD2	CUB and Sushi multiple domains 2	0.331335	33	0.0237253	0.366023
LMOD2	leiomodin 2	0.331335	33	0.0237253	0.366023
DISP3	dispatched RND transporter family member 3	0.323748	34	0.0247685	0.367579
LINGO4	leucine rich repeat and Ig domain containing 4	0.323748	34	0.0247685	0.367579
MYO5A	myosin VA	0.323748	34	0.0247685	0.367579
NECTIN4	nectin cell adhesion molecule 4	0.323748	34	0.0247685	0.367579
PRG4	proteoglycan 4	0.323748	34	0.0247685	0.367579
CDCP1	CUB domain containing protein 1	0.316613	35	0.0257842	0.367579
COL16A1	collagen type XVI alpha 1 chain	0.316613	35	0.0257842	0.367579
FITM2	fat storage inducing transmembrane protein 2	0.330937	32	0.0262677	0.367579
SPOCK2	SPARC (osteonectin), cwcv and kazal like domains proteoglycan 2	0.330937	32	0.0262677	0.367579
TUFT1	tuftelin 1	0.330937	32	0.0262677	0.367579
PHLPP2	PH domain and leucine rich repeat protein phosphatase 2	0.323254	33	0.0273567	0.371405
PTK2B	protein tyrosine kinase 2 beta	0.323254	33	0.0273567	0.371405
FAM83G	family with sequence similarity 83 member G	0.31604	34	0.0284126	0.371405
MEP1A	meprin A subunit alpha	0.31604	34	0.0284126	0.371405
SLC10A2	solute carrier family 10 member 2	0.31604	34	0.0284126	0.371405
TMPRSS4	transmembrane serine protease 4	0.31604	34	0.0284126	0.371405
UNC45B	unc-45 myosin chaperone B	0.30925	35	0.0294359	0.375782
MTMR7	myotubularin related protein 7	0.322451	32	0.0303685	0.37629
PTPRG	protein tyrosine phosphatase receptor type G	0.322451	32	0.0303685	0.37629
QRICH2	glutamine rich 2	0.322451	32	0.0303685	0.37629
ACTN3	actinin alpha 3	0.315173	33	0.0314581	0.37629
ARHGEF26	Rho guanine nucleotide exchange factor 26	0.315173	33	0.0314581	0.37629
FBXO40	F-box protein 40	0.315173	33	0.0314581	0.37629
LCP2	lymphocyte cytosolic protein 2	0.315173	33	0.0314581	0.37629
RPH3A	rabphilin 3A	0.315173	33	0.0314581	0.37629
SH3RF1	SH3 domain containing ring finger 1	0.315173	33	0.0314581	0.37629
TIAM1	TIAM Rac1 associated GEF 1	0.308332	34	0.0325094	0.380526
ANKRD44	ankyrin repeat domain 44	0.301887	35	0.033524	0.382284
TTLL12	tubulin tyrosine ligase like 12	0.301887	35	0.033524	0.382284
CCDC93	coiled-coil domain containing 93	0.313965	32	0.0350076	0.382284
NNT	nicotinamide nucleotide transhydrogenase	0.313965	32	0.0350076	0.382284
PLXNA4	plexin A4	0.313965	32	0.0350076	0.382284
PTPRO	protein tyrosine phosphatase receptor type O	0.313965	32	0.0350076	0.382284
ANK1	ankyrin 1	0.307091	33	0.036076	0.382284
ANXA13	annexin A13	0.307091	33	0.036076	0.382284
SLC26A9	solute carrier family 26 member 9	0.307091	33	0.036076	0.382284
STON2	stonin 2	0.307091	33	0.036076	0.382284
AGMO	alkylglycerol monooxygenase	0.300623	34	0.0371022	0.382284
AIFM2	apoptosis inducing factor mitochondria associated 2	0.300623	34	0.0371022	0.382284
PAM	peptidylglycine alpha-amidating monooxygenase	0.300623	34	0.0371022	0.382284
SNAPC4	small nuclear RNA activating complex polypeptide 4	0.300623	34	0.0371022	0.382284
THBS4	thrombospondin 4	0.300623	34	0.0371022	0.382284
VWA2	von Willebrand factor A domain containing 2	0.300623	34	0.0371022	0.382284
ARHGAP4	Rho GTPase activating protein 4	0.294524	35	0.0380883	0.382284
EXOC3	exocyst complex component 3	0.294524	35	0.0380883	0.382284
FRY	FRY microtubule binding protein	0.294524	35	0.0380883	0.382284
SPTBN5	spectrin beta, non-erythrocytic 5	0.294524	35	0.0380883	0.382284
CCDC85A	coiled-coil domain containing 85A	0.30548	32	0.0402387	0.383875
CDR2L	cerebellar degeneration related protein 2 like	0.30548	32	0.0402387	0.383875
CHRNA9	cholinergic receptor nicotinic alpha 9 subunit	0.30548	32	0.0402387	0.383875
SPTBN4	spectrin beta, non-erythrocytic 4	0.30548	32	0.0402387	0.383875
MAP3K20	mitogen-activated protein kinase kinase kinase 20	0.29901	33	0.0412598	0.383875
MFSD6	major facilitator superfamily domain containing 6	0.29901	33	0.0412598	0.383875
STOX2	storkhead box 2	0.29901	33	0.0412598	0.383875
XKR7	XK related 7	0.29901	33	0.0412598	0.383875
ITGBL1	integrin subunit beta like 1	0.292915	34	0.0422362	0.383875
MYO10	myosin X	0.292915	34	0.0422362	0.383875
NPHP1	nephrocystin 1	0.292915	34	0.0422362	0.383875
RRP12	ribosomal RNA processing 12 homolog	0.292915	34	0.0422362	0.383875
SALL2	spalt like transcription factor 2	0.292915	34	0.0422362	0.383875
SCIN	scinderin	0.292915	34	0.0422362	0.383875
DMXL2	Dmx like 2	0.287161	35	0.0431706	0.383875
MYBPC1	myosin binding protein C1	0.287161	35	0.0431706	0.383875
MYOM3	myomesin 3	0.287161	35	0.0431706	0.383875
TNC	tenascin C	0.287161	35	0.0431706	0.383875
WWC1	WW and C2 domain containing 1	0.296994	32	0.0461182	0.388204
DMRTC2	DMRT like family C2	0.290929	33	0.047061	0.388204
RAG1	recombination activating 1	0.290929	33	0.047061	0.388204
SLC15A4	solute carrier family 15 member 4	0.290929	33	0.047061	0.388204
TANC2	tetratricopeptide repeat, ankyrin repeat and coiled-coil containing 2	0.290929	33	0.047061	0.388204
TTC22	tetratricopeptide repeat domain 22	0.290929	33	0.047061	0.388204
ZDHHC23	zinc finger DHHC-type palmitoyltransferase 23	0.290929	33	0.047061	0.388204
FGR	FGR proto-oncogene, Src family tyrosine kinase	0.285207	34	0.0479588	0.388204
MYO5C	myosin VC	0.285207	34	0.0479588	0.388204
PLA2G4E	phospholipase A2 group IVE	0.285207	34	0.0479588	0.388204
RNF123	ring finger protein 123	0.285207	34	0.0479588	0.388204
THEM5	thioesterase superfamily member 5	0.285207	34	0.0479588	0.388204
UBQLN3	ubiquilin 3	0.285207	34	0.0479588	0.388204
VARS1	valyl-tRNA synthetase 1	0.285207	34	0.0479588	0.388204
ARHGAP32	Rho GTPase activating protein 32	0.279798	35	0.0488145	0.388204
KIAA1217	KIAA1217	0.279798	35	0.0488145	0.388204
PERM1	PPARGC1 and ESRR induced regulator, muscle 1	0.279798	35	0.0488145	0.388204
PPL	periplakin	0.279798	35	0.0488145	0.388204
UBE2O	ubiquitin conjugating enzyme E2 O	0.279798	35	0.0488145	0.388204
ZFHX3	zinc finger homeobox 3	0.279798	35	0.0488145	0.388204
