# Supplementary material for: The genome of African manatee Trichechus senegalensis reveals secondary adaptation to the aquatic environment
Source: iScience. 2024 Jun 28;27(7):110394. doi: 10.1016/j.isci.2024.110394 (PMC11292518; doi:10.1016/j.isci.2024.110394)
Supplement: Table S17. GO and KEGG terms for all genes with convergent evolutionary signatures, related to Figure 3 [file mmc10.xlsx]

## Sheet: Table S17
Table S17. GO and KEGG terms for all genes with convergent evolutionary signatures, related to Figure 3.
Category	GO/KEGG ID	Term names	P-value	P-adjust	Gene number
GO	GO:0097435	supramolecular fiber organization	1e-13	5.01187e-09	34
GO	GO:0034330	cell junction organization	1e-10	3.98107e-07	29
GO	GO:0030029	actin filament-based process	1e-10	3.98107e-07	31
GO	GO:0030036	actin cytoskeleton organization	1.25893e-10	5.01187e-07	29
GO	GO:0008544	epidermis development	3.16228e-09	1e-05	21
GO	GO:0043588	skin development	5.01187e-09	1.25893e-05	19
GO	GO:0030216	keratinocyte differentiation	6.30957e-09	1.25893e-05	14
GO	GO:0010975	regulation of neuron projection development	7.94328e-09	1.58489e-05	24
GO	GO:0009913	epidermal cell differentiation	1e-08	1.58489e-05	16
GO	GO:0120035	regulation of plasma membrane bounded cell projection organization	1e-08	1.58489e-05	29
GO	GO:0031344	regulation of cell projection organization	1.58489e-08	2.51189e-05	29
GO	GO:0045104	intermediate filament cytoskeleton organization	3.16228e-08	5.01187e-05	11
GO	GO:0045103	intermediate filament-based process	3.98107e-08	5.01187e-05	11
GO	GO:0045229	external encapsulating structure organization	1.25893e-07	0.000158489	17
GO	GO:0099518	vesicle cytoskeletal trafficking	2.51189e-07	0.000251189	9
GO	GO:0045109	intermediate filament organization	3.98107e-07	0.000398107	9
GO	GO:0030198	extracellular matrix organization	6.30957e-07	0.000501187	16
GO	GO:0043062	extracellular structure organization	6.30957e-07	0.000501187	16
GO	GO:0030199	collagen fibril organization	1e-06	0.000794328	8
GO	GO:0031424	keratinization	1.25893e-06	0.001	9
GO	GO:0098773	skin epidermis development	2.51189e-06	0.00158489	10
GO	GO:0098609	cell-cell adhesion	2.51189e-06	0.00158489	22
GO	GO:0032970	regulation of actin filament-based process	2.51189e-06	0.00158489	18
GO	GO:0061436	establishment of skin barrier	3.98107e-06	0.00251189	6
GO	GO:0090066	regulation of anatomical structure size	3.98107e-06	0.00251189	21
GO	GO:0045216	cell-cell junction organization	3.98107e-06	0.00251189	12
GO	GO:0046903	secretion	6.30957e-06	0.00316228	21
GO	GO:0010976	positive regulation of neuron projection development	7.94328e-06	0.00398107	11
GO	GO:0032535	regulation of cellular component size	7.94328e-06	0.00398107	17
GO	GO:0032940	secretion by cell	7.94328e-06	0.00398107	18
GO	GO:0030833	regulation of actin filament polymerization	1.25893e-05	0.00501187	10
GO	GO:0006887	exocytosis	1.25893e-05	0.00630957	13
GO	GO:0031175	neuron projection development	1.25893e-05	0.00630957	24
GO	GO:0140352	export from cell	1.58489e-05	0.00630957	19
GO	GO:0051650	establishment of vesicle localization	1.58489e-05	0.00630957	11
GO	GO:0030705	cytoskeleton-dependent intracellular transport	1.58489e-05	0.00630957	12
GO	GO:0021700	developmental maturation	1.99526e-05	0.00794328	14
GO	GO:0098657	import into cell	1.99526e-05	0.00794328	24
GO	GO:0032989	cellular component morphogenesis	1.99526e-05	0.00794328	22
GO	GO:0010927	cellular component assembly involved in morphogenesis	1.99526e-05	0.00794328	9
GO	GO:1901880	negative regulation of protein depolymerization	1.99526e-05	0.00794328	7
GO	GO:0031032	actomyosin structure organization	1.99526e-05	0.00794328	9
GO	GO:0050808	synapse organization	2.51189e-05	0.01	15
GO	GO:0030855	epithelial cell differentiation	2.51189e-05	0.01	22
GO	GO:0051640	organelle localization	3.16228e-05	0.01	20
GO	GO:0051648	vesicle localization	3.16228e-05	0.01	11
GO	GO:0008064	regulation of actin polymerization or depolymerization	3.16228e-05	0.01	10
GO	GO:0030832	regulation of actin filament length	3.98107e-05	0.0125893	10
GO	GO:0045162	clustering of voltage-gated sodium channels	3.98107e-05	0.0125893	3
GO	GO:0043242	negative regulation of protein-containing complex disassembly	5.01187e-05	0.0158489	7
GO	GO:1902903	regulation of supramolecular fiber organization	5.01187e-05	0.0158489	16
GO	GO:0046486	glycerolipid metabolic process	5.01187e-05	0.0158489	15
GO	GO:0007015	actin filament organization	6.30957e-05	0.0199526	13
GO	GO:0051129	negative regulation of cellular component organization	6.30957e-05	0.0199526	23
GO	GO:0034329	cell junction assembly	7.94328e-05	0.0199526	13
GO	GO:0019226	transmission of nerve impulse	7.94328e-05	0.0199526	6
GO	GO:0032271	regulation of protein polymerization	7.94328e-05	0.0199526	11
GO	GO:0000902	cell morphogenesis	7.94328e-05	0.0199526	22
GO	GO:0051693	actin filament capping	7.94328e-05	0.0199526	5
GO	GO:0030050	vesicle transport along actin filament	0.0001	0.0251189	4
GO	GO:0045055	regulated exocytosis	0.0001	0.0251189	9
GO	GO:0003012	muscle system process	0.0001	0.0251189	13
GO	GO:1901879	regulation of protein depolymerization	0.000125893	0.0316228	7
GO	GO:0030837	negative regulation of actin filament polymerization	0.000125893	0.0316228	6
GO	GO:0099515	actin filament-based transport	0.000125893	0.0316228	4
GO	GO:0030835	negative regulation of actin filament depolymerization	0.000158489	0.0316228	5
GO	GO:0009611	response to wounding	0.000158489	0.0316228	16
GO	GO:0061061	muscle structure development	0.000158489	0.0316228	18
GO	GO:0032963	collagen metabolic process	0.000158489	0.0398107	6
GO	GO:0061001	regulation of dendritic spine morphogenesis	0.000199526	0.0398107	5
GO	GO:0019725	cellular homeostasis	0.000199526	0.0398107	21
GO	GO:0043087	regulation of GTPase activity	0.000199526	0.0398107	13
GO	GO:0043244	regulation of protein-containing complex disassembly	0.000199526	0.0398107	8
GO	GO:0007423	sensory organ development	0.000199526	0.0398107	19
GO	GO:0006892	post-Golgi vesicle-mediated transport	0.000199526	0.0501187	7
GO	GO:0051494	negative regulation of cytoskeleton organization	0.000251189	0.0501187	9
GO	GO:0007605	sensory perception of sound	0.000251189	0.0501187	9
GO	GO:0030048	actin filament-based movement	0.000251189	0.0501187	7
GO	GO:0031346	positive regulation of cell projection organization	0.000251189	0.0501187	14
GO	GO:0110053	regulation of actin filament organization	0.000251189	0.0501187	12
GO	GO:1902904	negative regulation of supramolecular fiber organization	0.000251189	0.0501187	9
GO	GO:0007528	neuromuscular junction development	0.000316228	0.0501187	5
GO	GO:0051656	establishment of organelle localization	0.000316228	0.0501187	15
GO	GO:0019372	lipoxygenase pathway	0.000316228	0.0630957	3
GO	GO:0050807	regulation of synapse organization	0.000398107	0.0630957	11
GO	GO:0098655	monoatomic cation transmembrane transport	0.000398107	0.0630957	20
GO	GO:0001503	ossification	0.000398107	0.0630957	12
GO	GO:0099175	regulation of postsynapse organization	0.000398107	0.0630957	7
GO	GO:0001764	neuron migration	0.000398107	0.0630957	8
GO	GO:0032272	negative regulation of protein polymerization	0.000398107	0.0794328	6
GO	GO:0045161	neuronal ion channel clustering	0.000398107	0.0794328	3
GO	GO:0018149	peptide cross-linking	0.000398107	0.0794328	4
GO	GO:0050803	regulation of synapse structure or activity	0.000501187	0.0794328	11
GO	GO:0055082	intracellular chemical homeostasis	0.000501187	0.0794328	18
GO	GO:0009612	response to mechanical stimulus	0.000501187	0.0794328	10
GO	GO:0008360	regulation of cell shape	0.000501187	0.0794328	8
GO	GO:0010977	negative regulation of neuron projection development	0.000501187	0.0794328	8
GO	GO:0032956	regulation of actin cytoskeleton organization	0.000501187	0.0794328	13
GO	GO:0009749	response to glucose	0.000501187	0.0794328	8
GO	GO:0048469	cell maturation	0.000501187	0.0794328	9
GO	GO:0097194	execution phase of apoptosis	0.000501187	0.0794328	5
GO	GO:0003334	keratinocyte development	0.000501187	0.0794328	3
GO	GO:0030834	regulation of actin filament depolymerization	0.000630957	0.1	5
GO	GO:0045785	positive regulation of cell adhesion	0.000630957	0.1	16
GO	GO:0050954	sensory perception of mechanical stimulus	0.000630957	0.1	9
GO	GO:0050852	T cell receptor signaling pathway	0.000630957	0.1	7
GO	GO:0009746	response to hexose	0.000630957	0.1	8
GO	GO:0031589	cell-substrate adhesion	0.000630957	0.1	9
GO	GO:1901077	regulation of relaxation of muscle	0.000630957	0.1	3
GO	GO:0045989	positive regulation of striated muscle contraction	0.000630957	0.1	3
GO	GO:0034369	plasma lipoprotein particle remodeling	0.000794328	0.102329	4
GO	GO:0034368	protein-lipid complex remodeling	0.000794328	0.102329	4
GO	GO:0071695	anatomical structure maturation	0.000794328	0.107152	10
GO	GO:0008015	blood circulation	0.001	0.123027	14
GO	GO:0034284	response to monosaccharide	0.001	0.123027	8
GO	GO:0048738	cardiac muscle tissue development	0.001	0.123027	9
GO	GO:0031345	negative regulation of cell projection organization	0.001	0.123027	9
GO	GO:0034367	protein-containing complex remodeling	0.001	0.123027	4
GO	GO:0032354	response to follicle-stimulating hormone	0.001	0.134896	3
GO	GO:0090136	epithelial cell-cell adhesion	0.001	0.134896	3
GO	GO:0097006	regulation of plasma lipoprotein particle levels	0.001	0.134896	5
GO	GO:0007610	behavior	0.00125893	0.141254	18
GO	GO:0032990	cell part morphogenesis	0.00125893	0.141254	16
GO	GO:0014706	striated muscle tissue development	0.00125893	0.141254	9
GO	GO:0006897	endocytosis	0.00125893	0.144544	16
GO	GO:0042692	muscle cell differentiation	0.00125893	0.144544	11
GO	GO:0043254	regulation of protein-containing complex assembly	0.00125893	0.144544	14
GO	GO:0007167	enzyme-linked receptor protein signaling pathway	0.00125893	0.144544	18
GO	GO:0051493	regulation of cytoskeleton organization	0.00125893	0.144544	16
GO	GO:1903530	regulation of secretion by cell	0.00125893	0.147911	17
GO	GO:0048730	epidermis morphogenesis	0.00125893	0.147911	4
GO	GO:0048871	multicellular organismal-level homeostasis	0.00125893	0.147911	18
GO	GO:0051336	regulation of hydrolase activity	0.00125893	0.147911	21
GO	GO:0051046	regulation of secretion	0.00125893	0.147911	18
GO	GO:0072659	protein localization to plasma membrane	0.00125893	0.147911	9
GO	GO:0046683	response to organophosphorus	0.00125893	0.151356	7
GO	GO:0007229	integrin-mediated signaling pathway	0.00125893	0.154882	6
GO	GO:0030239	myofibril assembly	0.00158489	0.158489	5
GO	GO:0007043	cell-cell junction assembly	0.00158489	0.158489	7
GO	GO:0042303	molting cycle	0.00158489	0.158489	6
GO	GO:0042633	hair cycle	0.00158489	0.158489	6
GO	GO:0022604	regulation of cell morphogenesis	0.00158489	0.158489	10
GO	GO:0043217	myelin maintenance	0.00158489	0.158489	3
GO	GO:1901978	positive regulation of cell cycle checkpoint	0.00158489	0.158489	3
GO	GO:0007156	homophilic cell adhesion via plasma membrane adhesion molecules	0.00158489	0.162181	8
GO	GO:0006812	monoatomic cation transport	0.00158489	0.162181	21
GO	GO:0098660	inorganic ion transmembrane transport	0.00158489	0.162181	20
GO	GO:0006639	acylglycerol metabolic process	0.00158489	0.162181	6
GO	GO:0031670	cellular response to nutrient	0.00158489	0.162181	4
GO	GO:0042593	glucose homeostasis	0.00158489	0.162181	9
GO	GO:0055002	striated muscle cell development	0.00158489	0.162181	5
GO	GO:0007266	Rho protein signal transduction	0.00158489	0.162181	5
GO	GO:0006638	neutral lipid metabolic process	0.00158489	0.162181	6
GO	GO:0033500	carbohydrate homeostasis	0.00158489	0.165959	9
GO	GO:0007044	cell-substrate junction assembly	0.00158489	0.169824	4
GO	GO:0006942	regulation of striated muscle contraction	0.00199526	0.17378	6
GO	GO:0010639	negative regulation of organelle organization	0.00199526	0.17378	12
GO	GO:0120039	plasma membrane bounded cell projection morphogenesis	0.00199526	0.17378	15
GO	GO:0006641	triglyceride metabolic process	0.00199526	0.17378	5
GO	GO:0030866	cortical actin cytoskeleton organization	0.00199526	0.17378	4
GO	GO:1903115	regulation of actin filament-based movement	0.00199526	0.17378	4
GO	GO:0030574	collagen catabolic process	0.00199526	0.17378	4
GO	GO:0031214	biomineral tissue development	0.00199526	0.186209	6
GO	GO:0048858	cell projection morphogenesis	0.00199526	0.186209	15
GO	GO:1902905	positive regulation of supramolecular fiber organization	0.00199526	0.186209	8
GO	GO:0042551	neuron maturation	0.00199526	0.186209	4
GO	GO:0150115	cell-substrate junction organization	0.00199526	0.186209	4
GO	GO:0047496	vesicle transport along microtubule	0.00199526	0.186209	4
GO	GO:0050878	regulation of body fluid levels	0.00199526	0.186209	12
GO	GO:0070588	calcium ion transmembrane transport	0.00251189	0.194984	9
GO	GO:0006644	phospholipid metabolic process	0.00251189	0.199526	12
GO	GO:0003013	circulatory system process	0.00251189	0.199526	15
GO	GO:0009743	response to carbohydrate	0.00251189	0.199526	8
GO	GO:0010810	regulation of cell-substrate adhesion	0.00251189	0.199526	9
GO	GO:0106030	neuron projection fasciculation	0.00251189	0.199526	3
GO	GO:0071880	adenylate cyclase-activating adrenergic receptor signaling pathway	0.00251189	0.199526	3
GO	GO:2001135	regulation of endocytic recycling	0.00251189	0.199526	3
GO	GO:0007413	axonal fasciculation	0.00251189	0.199526	3
GO	GO:0042063	gliogenesis	0.00251189	0.204174	10
GO	GO:0045727	positive regulation of translation	0.00251189	0.204174	7
GO	GO:0007517	muscle organ development	0.00251189	0.20893	11
GO	GO:0031333	negative regulation of protein-containing complex assembly	0.00251189	0.20893	7
GO	GO:0055006	cardiac cell development	0.00251189	0.20893	5
GO	GO:0044057	regulation of system process	0.00251189	0.213796	16
GO	GO:0014074	response to purine-containing compound	0.00251189	0.213796	7
GO	GO:0051495	positive regulation of cytoskeleton organization	0.00316228	0.229087	8
GO	GO:1901976	regulation of cell cycle checkpoint	0.00316228	0.234423	4
GO	GO:0042060	wound healing	0.00316228	0.239883	11
GO	GO:0001505	regulation of neurotransmitter levels	0.00316228	0.239883	8
GO	GO:0007584	response to nutrient	0.00316228	0.245471	7
GO	GO:0003071	renal system process involved in regulation of systemic arterial blood pressure	0.00316228	0.245471	3
GO	GO:1902074	response to salt	0.00316228	0.245471	12
GO	GO:0045933	positive regulation of muscle contraction	0.00316228	0.245471	4
GO	GO:0071827	plasma lipoprotein particle organization	0.00316228	0.245471	4
GO	GO:0046488	phosphatidylinositol metabolic process	0.00316228	0.245471	7
GO	GO:0051960	regulation of nervous system development	0.00316228	0.251189	14
GO	GO:0050768	negative regulation of neurogenesis	0.00316228	0.25704	7
GO	GO:0017156	calcium-ion regulated exocytosis	0.00316228	0.25704	4
GO	GO:0071875	adrenergic receptor signaling pathway	0.00398107	0.263027	3
GO	GO:0032288	myelin assembly	0.00398107	0.263027	3
GO	GO:0001942	hair follicle development	0.00398107	0.269153	5
GO	GO:0030865	cortical cytoskeleton organization	0.00398107	0.275423	4
GO	GO:0006650	glycerophospholipid metabolic process	0.00398107	0.281838	10
GO	GO:0021782	glial cell development	0.00398107	0.281838	6
GO	GO:0071825	protein-lipid complex organization	0.00398107	0.288403	4
GO	GO:0043547	positive regulation of GTPase activity	0.00398107	0.301995	9
GO	GO:0001654	eye development	0.00398107	0.301995	12
GO	GO:0051961	negative regulation of nervous system development	0.00398107	0.301995	7
GO	GO:0098662	inorganic cation transmembrane transport	0.00398107	0.30903	17
GO	GO:0043010	camera-type eye development	0.00398107	0.30903	11
GO	GO:0048812	neuron projection morphogenesis	0.00398107	0.30903	14
GO	GO:0042552	myelination	0.00398107	0.30903	6
GO	GO:0018904	ether metabolic process	0.00501187	0.30903	3
GO	GO:0002429	immune response-activating cell surface receptor signaling pathway	0.00501187	0.30903	9
GO	GO:0022405	hair cycle process	0.00501187	0.30903	5
GO	GO:0022404	molting cycle process	0.00501187	0.30903	5
GO	GO:0150063	visual system development	0.00501187	0.30903	12
GO	GO:0010876	lipid localization	0.00501187	0.30903	12
GO	GO:0030838	positive regulation of actin filament polymerization	0.00501187	0.30903	4
GO	GO:0034332	adherens junction organization	0.00501187	0.30903	4
GO	GO:1990778	protein localization to cell periphery	0.00501187	0.30903	9
GO	GO:0050851	antigen receptor-mediated signaling pathway	0.00501187	0.30903	7
GO	GO:0008366	axon ensheathment	0.00501187	0.316228	6
GO	GO:0007272	ensheathment of neurons	0.00501187	0.316228	6
GO	GO:0042476	odontogenesis	0.00501187	0.316228	6
GO	GO:0031400	negative regulation of protein modification process	0.00501187	0.323594	13
GO	GO:0007157	heterophilic cell-cell adhesion via plasma membrane cell adhesion molecules	0.00501187	0.323594	4
GO	GO:0046503	glycerolipid catabolic process	0.00501187	0.323594	4
GO	GO:0051591	response to cAMP	0.00501187	0.323594	5
GO	GO:0051604	protein maturation	0.00501187	0.323594	14
GO	GO:0003014	renal system process	0.00501187	0.323594	6
GO	GO:0048880	sensory system development	0.00501187	0.331131	12
GO	GO:0090257	regulation of muscle system process	0.00501187	0.331131	9
GO	GO:0050767	regulation of neurogenesis	0.00501187	0.331131	12
GO	GO:0061178	regulation of insulin secretion involved in cellular response to glucose stimulus	0.00501187	0.331131	4
GO	GO:0051056	regulation of small GTPase mediated signal transduction	0.00501187	0.338844	10
GO	GO:0050865	regulation of cell activation	0.00501187	0.338844	17
GO	GO:0002694	regulation of leukocyte activation	0.00501187	0.338844	16
GO	GO:0060322	head development	0.00501187	0.338844	19
GO	GO:0032292	peripheral nervous system axon ensheathment	0.00501187	0.338844	3
GO	GO:0002313	mature B cell differentiation involved in immune response	0.00501187	0.338844	3
GO	GO:0034698	response to gonadotropin	0.00501187	0.338844	3
GO	GO:0022011	myelination in peripheral nervous system	0.00501187	0.338844	3
GO	GO:0050778	positive regulation of immune response	0.00630957	0.354813	17
GO	GO:0035051	cardiocyte differentiation	0.00630957	0.354813	6
GO	GO:0010001	glial cell differentiation	0.00630957	0.363078	8
GO	GO:0007632	visual behavior	0.00630957	0.363078	4
GO	GO:0006869	lipid transport	0.00630957	0.363078	11
GO	GO:0055001	muscle cell development	0.00630957	0.371535	7
GO	GO:0071772	response to BMP	0.00630957	0.371535	5
GO	GO:0071773	cellular response to BMP stimulus	0.00630957	0.371535	5
GO	GO:0044089	positive regulation of cellular component biogenesis	0.00630957	0.371535	14
GO	GO:0060998	regulation of dendritic spine development	0.00630957	0.371535	4
GO	GO:0002312	B cell activation involved in immune response	0.00630957	0.371535	4
GO	GO:0032103	positive regulation of response to external stimulus	0.00630957	0.380189	15
GO	GO:0010951	negative regulation of endopeptidase activity	0.00630957	0.380189	6
GO	GO:0048706	embryonic skeletal system development	0.00630957	0.380189	6
GO	GO:0001933	negative regulation of protein phosphorylation	0.00630957	0.380189	10
GO	GO:0034250	positive regulation of amide metabolic process	0.00630957	0.380189	7
GO	GO:0033137	negative regulation of peptidyl-serine phosphorylation	0.00630957	0.389045	3
GO	GO:0003229	ventricular cardiac muscle tissue development	0.00630957	0.389045	4
GO	GO:0051249	regulation of lymphocyte activation	0.00630957	0.389045	14
GO	GO:1901888	regulation of cell junction assembly	0.00630957	0.389045	8
GO	GO:0006937	regulation of muscle contraction	0.00630957	0.389045	7
GO	GO:0098739	import across plasma membrane	0.00630957	0.389045	7
GO	GO:0030516	regulation of axon extension	0.00630957	0.389045	5
GO	GO:0031109	microtubule polymerization or depolymerization	0.00794328	0.398107	4
GO	GO:0050678	regulation of epithelial cell proliferation	0.00794328	0.398107	12
GO	GO:0043279	response to alkaloid	0.00794328	0.398107	5
GO	GO:0098742	cell-cell adhesion via plasma-membrane adhesion molecules	0.00794328	0.398107	9
GO	GO:0014044	Schwann cell development	0.00794328	0.40738	3
GO	GO:0050680	negative regulation of epithelial cell proliferation	0.00794328	0.40738	7
GO	GO:0051047	positive regulation of secretion	0.00794328	0.40738	10
GO	GO:0048729	tissue morphogenesis	0.00794328	0.40738	15
GO	GO:0071229	cellular response to acid chemical	0.00794328	0.40738	5
GO	GO:0021766	hippocampus development	0.00794328	0.40738	5
GO	GO:0007596	blood coagulation	0.00794328	0.416869	7
GO	GO:0030010	establishment of cell polarity	0.00794328	0.416869	6
GO	GO:0003073	regulation of systemic arterial blood pressure	0.00794328	0.42658	5
GO	GO:0070848	response to growth factor	0.00794328	0.42658	14
GO	GO:0055088	lipid homeostasis	0.00794328	0.42658	7
GO	GO:0002757	immune response-activating signaling pathway	0.00794328	0.42658	10
GO	GO:0050817	coagulation	0.00794328	0.436516	7
GO	GO:0007169	transmembrane receptor protein tyrosine kinase signaling pathway	0.00794328	0.446684	12
GO	GO:0006816	calcium ion transport	0.00794328	0.446684	9
GO	GO:0010035	response to inorganic substance	0.00794328	0.446684	14
GO	GO:0000018	regulation of DNA recombination	0.00794328	0.446684	6
GO	GO:0007160	cell-matrix adhesion	0.00794328	0.446684	6
GO	GO:0046471	phosphatidylglycerol metabolic process	0.00794328	0.446684	3
GO	GO:0045576	mast cell activation	0.00794328	0.446684	3
GO	GO:0031069	hair follicle morphogenesis	0.00794328	0.446684	3
GO	GO:0050953	sensory perception of light stimulus	0.00794328	0.446684	8
GO	GO:0010466	negative regulation of peptidase activity	0.01	0.457088	6
GO	GO:0034109	homotypic cell-cell adhesion	0.01	0.457088	4
GO	GO:0002768	immune response-regulating cell surface receptor signaling pathway	0.01	0.457088	9
GO	GO:0007599	hemostasis	0.01	0.467735	7
GO	GO:0002889	regulation of immunoglobulin mediated immune response	0.01	0.47863	4
GO	GO:0002712	regulation of B cell mediated immunity	0.01	0.47863	4
GO	GO:0002335	mature B cell differentiation	0.01	0.47863	3
GO	GO:0060173	limb development	0.01	0.47863	7
GO	GO:0048736	appendage development	0.01	0.47863	7
GO	GO:0002275	myeloid cell activation involved in immune response	0.01	0.489779	4
GO	GO:1905952	regulation of lipid localization	0.01	0.489779	7
GO	GO:0099504	synaptic vesicle cycle	0.01	0.501187	6
GO	GO:0001101	response to acid chemical	0.01	0.501187	6
GO	GO:0043086	negative regulation of catalytic activity	0.01	0.501187	13
GO	GO:0086004	regulation of cardiac muscle cell contraction	0.01	0.501187	3
GO	GO:0001990	regulation of systemic arterial blood pressure by hormone	0.01	0.501187	3
GO	GO:0015701	bicarbonate transport	0.01	0.501187	3
GO	GO:0006936	muscle contraction	0.01	0.501187	8
GO	GO:0055013	cardiac muscle cell development	0.01	0.501187	4
GO	GO:0045682	regulation of epidermis development	0.01	0.501187	4
GO	GO:0042326	negative regulation of phosphorylation	0.01	0.512861	10
GO	GO:0048638	regulation of developmental growth	0.01	0.512861	10
GO	GO:0031667	response to nutrient levels	0.01	0.512861	13
GO	GO:0050920	regulation of chemotaxis	0.01	0.512861	8
GO	GO:0071300	cellular response to retinoic acid	0.01	0.512861	4
GO	GO:0002696	positive regulation of leukocyte activation	0.01	0.512861	11
GO	GO:0016486	peptide hormone processing	0.01	0.512861	3
GO	GO:0006911	phagocytosis, engulfment	0.01	0.512861	3
GO	GO:0008217	regulation of blood pressure	0.0125893	0.512861	7
GO	GO:0008361	regulation of cell size	0.0125893	0.512861	7
GO	GO:0007265	Ras protein signal transduction	0.0125893	0.537032	7
GO	GO:0042698	ovulation cycle	0.0125893	0.537032	4
GO	GO:0045321	leukocyte activation	0.0125893	0.549541	15
GO	GO:0080135	regulation of cellular response to stress	0.0125893	0.549541	16
GO	GO:0035107	appendage morphogenesis	0.0125893	0.549541	6
GO	GO:0035108	limb morphogenesis	0.0125893	0.549541	6
GO	GO:0014037	Schwann cell differentiation	0.0125893	0.549541	3
GO	GO:0016485	protein processing	0.0125893	0.562341	7
GO	GO:0021543	pallium development	0.0125893	0.562341	7
GO	GO:0016197	endosomal transport	0.0125893	0.57544	8
GO	GO:0007420	brain development	0.0125893	0.57544	17
GO	GO:0007018	microtubule-based movement	0.0125893	0.57544	11
GO	GO:0045214	sarcomere organization	0.0125893	0.57544	3
GO	GO:0002697	regulation of immune effector process	0.0125893	0.57544	11
GO	GO:0002822	regulation of adaptive immune response based on somatic recombination of immune receptors built from immunoglobulin superfamily domains	0.0125893	0.57544	7
GO	GO:1903532	positive regulation of secretion by cell	0.0125893	0.57544	9
GO	GO:0090630	activation of GTPase activity	0.0125893	0.57544	5
GO	GO:0001678	intracellular glucose homeostasis	0.0125893	0.57544	5
GO	GO:0009792	embryo development ending in birth or egg hatching	0.0125893	0.57544	16
GO	GO:0015711	organic anion transport	0.0125893	0.57544	11
GO	GO:0016042	lipid catabolic process	0.0125893	0.588844	9
GO	GO:0003208	cardiac ventricle morphogenesis	0.0125893	0.588844	4
GO	GO:0016525	negative regulation of angiogenesis	0.0125893	0.588844	6
GO	GO:0061387	regulation of extent of cell growth	0.0125893	0.588844	5
GO	GO:0051261	protein depolymerization	0.0125893	0.588844	3
GO	GO:0140448	signaling receptor ligand precursor processing	0.0125893	0.588844	3
GO	GO:0045191	regulation of isotype switching	0.0125893	0.588844	3
GO	GO:0060537	muscle tissue development	0.0125893	0.588844	10
GO	GO:0099003	vesicle-mediated transport in synapse	0.0125893	0.588844	6
GO	GO:0001501	skeletal system development	0.0125893	0.588844	13
GO	GO:0048663	neuron fate commitment	0.0158489	0.60256	4
GO	GO:0016358	dendrite development	0.0158489	0.60256	5
GO	GO:2000181	negative regulation of blood vessel morphogenesis	0.0158489	0.60256	6
GO	GO:0002764	immune response-regulating signaling pathway	0.0158489	0.60256	10
GO	GO:0051668	localization within membrane	0.0158489	0.60256	14
GO	GO:0040017	positive regulation of locomotion	0.0158489	0.60256	15
GO	GO:0050867	positive regulation of cell activation	0.0158489	0.60256	11
GO	GO:0097553	calcium ion transmembrane import into cytosol	0.0158489	0.60256	5
GO	GO:1905954	positive regulation of lipid localization	0.0158489	0.60256	5
GO	GO:1901343	negative regulation of vasculature development	0.0158489	0.60256	6
GO	GO:0021879	forebrain neuron differentiation	0.0158489	0.60256	3
GO	GO:0045616	regulation of keratinocyte differentiation	0.0158489	0.60256	3
GO	GO:0045665	negative regulation of neuron differentiation	0.0158489	0.60256	4
GO	GO:0045664	regulation of neuron differentiation	0.0158489	0.60256	7
GO	GO:0040008	regulation of growth	0.0158489	0.60256	15
GO	GO:0060041	retina development in camera-type eye	0.0158489	0.616595	6
GO	GO:0016482	cytosolic transport	0.0158489	0.616595	6
GO	GO:0006941	striated muscle contraction	0.0158489	0.616595	5
GO	GO:0002009	morphogenesis of an epithelium	0.0158489	0.616595	12
GO	GO:0099587	inorganic ion import across plasma membrane	0.0158489	0.630957	5
GO	GO:0071674	mononuclear cell migration	0.0158489	0.630957	5
GO	GO:0098659	inorganic cation import across plasma membrane	0.0158489	0.630957	5
GO	GO:0033627	cell adhesion mediated by integrin	0.0158489	0.630957	3
GO	GO:1904659	glucose transmembrane transport	0.0158489	0.630957	3
GO	GO:0002366	leukocyte activation involved in immune response	0.0158489	0.630957	7
GO	GO:0099536	synaptic signaling	0.0158489	0.630957	12
GO	GO:0002703	regulation of leukocyte mediated immunity	0.0158489	0.630957	8
GO	GO:0009268	response to pH	0.0158489	0.645654	3
GO	GO:0016444	somatic cell DNA recombination	0.0158489	0.645654	3
GO	GO:0002562	somatic diversification of immune receptors via germline recombination within a single locus	0.0158489	0.645654	3
GO	GO:0046883	regulation of hormone secretion	0.0158489	0.645654	8
GO	GO:0009991	response to extracellular stimulus	0.0158489	0.645654	13
GO	GO:0030509	BMP signaling pathway	0.0158489	0.645654	4
GO	GO:0007163	establishment or maintenance of cell polarity	0.0158489	0.660693	7
GO	GO:0030900	forebrain development	0.0158489	0.660693	11
GO	GO:0002263	cell activation involved in immune response	0.0158489	0.676083	7
GO	GO:1901568	fatty acid derivative metabolic process	0.0199526	0.676083	4
GO	GO:0002637	regulation of immunoglobulin production	0.0199526	0.676083	4
GO	GO:0055090	acylglycerol homeostasis	0.0199526	0.676083	3
GO	GO:0070328	triglyceride homeostasis	0.0199526	0.676083	3
GO	GO:0033273	response to vitamin	0.0199526	0.691831	4
GO	GO:0055117	regulation of cardiac muscle contraction	0.0199526	0.691831	4
GO	GO:0098916	anterograde trans-synaptic signaling	0.0199526	0.691831	11
GO	GO:0007268	chemical synaptic transmission	0.0199526	0.691831	11
GO	GO:0006633	fatty acid biosynthetic process	0.0199526	0.691831	5
GO	GO:0042157	lipoprotein metabolic process	0.0199526	0.691831	5
GO	GO:0002819	regulation of adaptive immune response	0.0199526	0.707946	7
GO	GO:0090207	regulation of triglyceride metabolic process	0.0199526	0.707946	3
GO	GO:0003044	regulation of systemic arterial blood pressure mediated by a chemical signal	0.0199526	0.707946	3
GO	GO:1903573	negative regulation of response to endoplasmic reticulum stress	0.0199526	0.707946	3
GO	GO:0008645	hexose transmembrane transport	0.0199526	0.707946	3
GO	GO:0007422	peripheral nervous system development	0.0199526	0.707946	4
GO	GO:0043524	negative regulation of neuron apoptotic process	0.0199526	0.707946	6
GO	GO:0007264	small GTPase mediated signal transduction	0.0199526	0.724436	8
GO	GO:0006497	protein lipidation	0.0199526	0.724436	4
GO	GO:0002520	immune system development	0.0199526	0.724436	6
GO	GO:0014014	negative regulation of gliogenesis	0.0199526	0.724436	3
GO	GO:0008038	neuron recognition	0.0199526	0.724436	3
GO	GO:0097581	lamellipodium organization	0.0199526	0.724436	3
GO	GO:0050912	detection of chemical stimulus involved in sensory perception of taste	0.0199526	0.724436	3
GO	GO:0034331	cell junction maintenance	0.0199526	0.724436	3
GO	GO:0099024	plasma membrane invagination	0.0199526	0.724436	3
GO	GO:0051052	regulation of DNA metabolic process	0.0199526	0.74131	13
GO	GO:0030278	regulation of ossification	0.0199526	0.74131	5
GO	GO:0050796	regulation of insulin secretion	0.0199526	0.74131	6
GO	GO:0140056	organelle localization by membrane tethering	0.0199526	0.74131	4
GO	GO:0072657	protein localization to membrane	0.0199526	0.74131	12
GO	GO:0010970	transport along microtubule	0.0199526	0.74131	6
GO	GO:0006259	DNA metabolic process	0.0199526	0.758578	17
GO	GO:0032892	positive regulation of organic acid transport	0.0199526	0.758578	3
GO	GO:0070527	platelet aggregation	0.0199526	0.758578	3
GO	GO:0048167	regulation of synaptic plasticity	0.0199526	0.758578	7
GO	GO:0046928	regulation of neurotransmitter secretion	0.0199526	0.758578	4
GO	GO:0072384	organelle transport along microtubule	0.0199526	0.758578	4
GO	GO:0021761	limbic system development	0.0199526	0.758578	5
GO	GO:0010811	positive regulation of cell-substrate adhesion	0.0199526	0.758578	5
GO	GO:0002521	leukocyte differentiation	0.0199526	0.758578	11
GO	GO:0048709	oligodendrocyte differentiation	0.0251189	0.776247	4
GO	GO:1901264	carbohydrate derivative transport	0.0251189	0.776247	4
GO	GO:0030850	prostate gland development	0.0251189	0.776247	3
GO	GO:0009395	phospholipid catabolic process	0.0251189	0.776247	3
GO	GO:0015749	monosaccharide transmembrane transport	0.0251189	0.776247	3
GO	GO:0055010	ventricular cardiac muscle tissue morphogenesis	0.0251189	0.776247	3
GO	GO:0034446	substrate adhesion-dependent cell spreading	0.0251189	0.776247	3
GO	GO:0007173	epidermal growth factor receptor signaling pathway	0.0251189	0.776247	3
GO	GO:0071559	response to transforming growth factor beta	0.0251189	0.776247	6
GO	GO:0051146	striated muscle cell differentiation	0.0251189	0.776247	7
GO	GO:0008610	lipid biosynthetic process	0.0251189	0.794328	14
GO	GO:0071333	cellular response to glucose stimulus	0.0251189	0.794328	4
GO	GO:0099537	trans-synaptic signaling	0.0251189	0.794328	11
GO	GO:0051346	negative regulation of hydrolase activity	0.0251189	0.794328	7
GO	GO:0014003	oligodendrocyte development	0.0251189	0.799834	3
GO	GO:0008542	visual learning	0.0251189	0.799834	3
GO	GO:0007601	visual perception	0.0251189	0.803526	7
GO	GO:0045017	glycerolipid biosynthetic process	0.0251189	0.803526	7
GO	GO:0008306	associative learning	0.0251189	0.803526	4
GO	GO:0006029	proteoglycan metabolic process	0.0251189	0.803526	4
GO	GO:0071230	cellular response to amino acid stimulus	0.0251189	0.803526	4
GO	GO:0051216	cartilage development	0.0251189	0.810961	6
GO	GO:0022411	cellular component disassembly	0.0251189	0.812831	9
GO	GO:0022409	positive regulation of cell-cell adhesion	0.0251189	0.812831	9
GO	GO:0071363	cellular response to growth factor stimulus	0.0251189	0.812831	12
GO	GO:0045936	negative regulation of phosphate metabolic process	0.0251189	0.812831	10
GO	GO:2000147	positive regulation of cell motility	0.0251189	0.812831	14
GO	GO:0042220	response to cocaine	0.0251189	0.812831	3
GO	GO:0001738	morphogenesis of a polarized epithelium	0.0251189	0.812831	3
GO	GO:0048013	ephrin receptor signaling pathway	0.0251189	0.812831	3
GO	GO:0042158	lipoprotein biosynthetic process	0.0251189	0.812831	4
GO	GO:0071331	cellular response to hexose stimulus	0.0251189	0.812831	4
GO	GO:0001944	vasculature development	0.0251189	0.812831	13
GO	GO:0010563	negative regulation of phosphorus metabolic process	0.0251189	0.820352	10
GO	GO:0050804	modulation of chemical synaptic transmission	0.0251189	0.835603	12
GO	GO:0007269	neurotransmitter secretion	0.0251189	0.835603	4
GO	GO:0099643	signal release from synapse	0.0251189	0.835603	4
GO	GO:0099177	regulation of trans-synaptic signaling	0.0251189	0.841395	12
GO	GO:0043114	regulation of vascular permeability	0.0251189	0.841395	3
GO	GO:0001775	cell activation	0.0251189	0.841395	16
GO	GO:0002253	activation of immune response	0.0251189	0.845279	10
GO	GO:0050864	regulation of B cell activation	0.0251189	0.847227	5
GO	GO:0071326	cellular response to monosaccharide stimulus	0.0251189	0.8531	4
GO	GO:0021537	telencephalon development	0.0251189	0.866962	8
GO	GO:0030183	B cell differentiation	0.0251189	0.866962	5
GO	GO:0021872	forebrain generation of neurons	0.0316228	0.872971	3
GO	GO:0030031	cell projection assembly	0.0316228	0.872971	11
GO	GO:0021954	central nervous system neuron development	0.0316228	0.874984	4
GO	GO:2000058	regulation of ubiquitin-dependent protein catabolic process	0.0316228	0.879023	6
GO	GO:0048667	cell morphogenesis involved in neuron differentiation	0.0316228	0.879023	11
GO	GO:0046328	regulation of JNK cascade	0.0316228	0.879023	5
GO	GO:1903131	mononuclear cell differentiation	0.0316228	0.891251	9
GO	GO:0044092	negative regulation of molecular function	0.0316228	0.891251	17
GO	GO:0048705	skeletal system morphogenesis	0.0316228	0.893305	7
GO	GO:0007041	lysosomal transport	0.0316228	0.893305	5
GO	GO:0006110	regulation of glycolytic process	0.0316228	0.893305	3
GO	GO:0050886	endocrine process	0.0316228	0.893305	3
GO	GO:0010324	membrane invagination	0.0316228	0.893305	3
GO	GO:0002200	somatic diversification of immune receptors	0.0316228	0.893305	3
GO	GO:0010256	endomembrane system organization	0.0316228	0.893305	13
GO	GO:0070647	protein modification by small protein conjugation or removal	0.0316228	0.897429	17
GO	GO:0048193	Golgi vesicle transport	0.0316228	0.899498	8
GO	GO:0008037	cell recognition	0.0316228	0.907821	5
GO	GO:0032273	positive regulation of protein polymerization	0.0316228	0.907821	4
GO	GO:0022406	membrane docking	0.0316228	0.907821	4
GO	GO:0050801	monoatomic ion homeostasis	0.0316228	0.92045	12
GO	GO:0050982	detection of mechanical stimulus	0.0316228	0.924698	3
GO	GO:0009408	response to heat	0.0316228	0.933254	4
GO	GO:0140694	non-membrane-bounded organelle assembly	0.0316228	0.948418	9
GO	GO:0048488	synaptic vesicle endocytosis	0.0316228	0.961612	3
GO	GO:0019751	polyol metabolic process	0.0316228	0.99106	4
GO	GO:0045861	negative regulation of proteolysis	0.0316228	0.99106	7
GO	GO:1903050	regulation of proteolysis involved in protein catabolic process	0.0316228	0.99106	7
GO	GO:0140238	presynaptic endocytosis	0.0316228	0.997241	3
GO	GO:0045005	DNA-templated DNA replication maintenance of fidelity	0.0316228	0.997241	3
GO	GO:0007140	male meiotic nuclear division	0.0316228	0.997241	3
GO	GO:0030098	lymphocyte differentiation	0.0316228	1	8
GO	GO:1903052	positive regulation of proteolysis involved in protein catabolic process	0.0316228	1	5
GO	GO:0051282	regulation of sequestering of calcium ion	0.0316228	1	5
GO	GO:0032984	protein-containing complex disassembly	0.0316228	1	5
GO	GO:0055007	cardiac muscle cell differentiation	0.0316228	1	4
GO	GO:0007507	heart development	0.0316228	1	13
GO	GO:0098656	monoatomic anion transmembrane transport	0.0398107	1	5
GO	GO:0050433	regulation of catecholamine secretion	0.0398107	1	3
GO	GO:0002064	epithelial cell development	0.0398107	1	6
GO	GO:0051301	cell division	0.0398107	1	12
GO	GO:0001649	osteoblast differentiation	0.0398107	1	5
GO	GO:0006836	neurotransmitter transport	0.0398107	1	5
GO	GO:0008654	phospholipid biosynthetic process	0.0398107	1	7
GO	GO:0051952	regulation of amine transport	0.0398107	1	4
GO	GO:0043393	regulation of protein binding	0.0398107	1	5
GO	GO:0009895	negative regulation of catabolic process	0.0398107	1	9
GO	GO:0030335	positive regulation of cell migration	0.0398107	1	13
GO	GO:0044703	multi-organism reproductive process	0.0398107	1	6
GO	GO:0042113	B cell activation	0.0398107	1	6
GO	GO:0030282	bone mineralization	0.0398107	1	3
GO	GO:0019369	arachidonic acid metabolic process	0.0398107	1	3
GO	GO:0051588	regulation of neurotransmitter transport	0.0398107	1	4
GO	GO:0050773	regulation of dendrite development	0.0398107	1	4
GO	GO:0071322	cellular response to carbohydrate stimulus	0.0398107	1	4
GO	GO:0030168	platelet activation	0.0398107	1	4
GO	GO:0006511	ubiquitin-dependent protein catabolic process	0.0398107	1	12
GO	GO:0061024	membrane organization	0.0398107	1	16
GO	GO:0044242	cellular lipid catabolic process	0.0398107	1	6
GO	GO:0050900	leukocyte migration	0.0398107	1	7
GO	GO:0043009	chordate embryonic development	0.0398107	1	14
GO	GO:0001568	blood vessel development	0.0398107	1	12
GO	GO:0120193	tight junction organization	0.0398107	1	3
GO	GO:0038127	ERBB signaling pathway	0.0398107	1	3
GO	GO:0050764	regulation of phagocytosis	0.0398107	1	4
GO	GO:0001508	action potential	0.0398107	1	4
GO	GO:0060349	bone morphogenesis	0.0398107	1	4
GO	GO:0051053	negative regulation of DNA metabolic process	0.0398107	1	5
GO	GO:0030001	metal ion transport	0.0398107	1	14
GO	GO:0090276	regulation of peptide hormone secretion	0.0398107	1	6
GO	GO:0060348	bone development	0.0398107	1	6
GO	GO:0007178	transmembrane receptor protein serine/threonine kinase signaling pathway	0.0398107	1	6
GO	GO:0045604	regulation of epidermal cell differentiation	0.0398107	1	3
GO	GO:0030166	proteoglycan biosynthetic process	0.0398107	1	3
GO	GO:0034219	carbohydrate transmembrane transport	0.0398107	1	3
GO	GO:0070167	regulation of biomineral tissue development	0.0398107	1	4
GO	GO:0015748	organophosphate ester transport	0.0398107	1	5
GO	GO:0060627	regulation of vesicle-mediated transport	0.0398107	1	12
GO	GO:0031334	positive regulation of protein-containing complex assembly	0.0398107	1	6
GO	GO:0002791	regulation of peptide secretion	0.0398107	1	6
GO	GO:0043954	cellular component maintenance	0.0398107	1	3
GO	GO:0032418	lysosome localization	0.0398107	1	3
GO	GO:0032092	positive regulation of protein binding	0.0398107	1	3
GO	GO:0055008	cardiac muscle tissue morphogenesis	0.0398107	1	3
GO	GO:1990849	vacuolar localization	0.0398107	1	3
GO	GO:0019755	one-carbon compound transport	0.0398107	1	3
GO	GO:0033059	cellular pigmentation	0.0398107	1	3
KEGG	hsa04512	ECM-receptor interaction	2.51189e-06	0.00158489	9
KEGG	hsa04611	Platelet activation	5.01187e-06	0.00316228	10
KEGG	hsa04814	Motor proteins	0.001	0.125893	9
KEGG	hsa00590	Arachidonic acid metabolism	0.00125893	0.141254	5
KEGG	hsa04750	Inflammatory mediator regulation of TRP channels	0.00158489	0.169824	6
KEGG	hsa04020	Calcium signaling pathway	0.00199526	0.17378	10
KEGG	hsa04270	Vascular smooth muscle contraction	0.00199526	0.17378	7
KEGG	hsa04664	Fc epsilon RI signaling pathway	0.00199526	0.17378	5
KEGG	hsa00592	alpha-Linolenic acid metabolism	0.00501187	0.30903	3
KEGG	hsa00591	Linoleic acid metabolism	0.00630957	0.389045	3
KEGG	hsa04912	GnRH signaling pathway	0.00794328	0.398107	5
KEGG	hsa04713	Circadian entrainment	0.00794328	0.446684	5
KEGG	hsa04666	Fc gamma R-mediated phagocytosis	0.00794328	0.446684	5
KEGG	hsa04974	Protein digestion and absorption	0.01	0.512861	5
KEGG	hsa04072	Phospholipase D signaling pathway	0.0125893	0.57544	6
KEGG	hsa04062	Chemokine signaling pathway	0.0125893	0.57544	7
KEGG	hsa00562	Inositol phosphate metabolism	0.0158489	0.60256	4
KEGG	hsa05130	Pathogenic Escherichia coli infection	0.0158489	0.60256	7
KEGG	hsa04921	Oxytocin signaling pathway	0.0158489	0.616595	6
KEGG	hsa04510	Focal adhesion	0.0158489	0.645654	7
KEGG	hsa04726	Serotonergic synapse	0.0158489	0.645654	5
KEGG	hsa05412	Arrhythmogenic right ventricular cardiomyopathy	0.0199526	0.676083	4
KEGG	hsa04151	PI3K-Akt signaling pathway	0.0199526	0.707946	10
KEGG	hsa04930	Type II diabetes mellitus	0.0199526	0.758578	3
KEGG	hsa04973	Carbohydrate digestion and absorption	0.0251189	0.776247	3
KEGG	hsa04742	Taste transduction	0.0251189	0.812831	4
KEGG	hsa04911	Insulin secretion	0.0251189	0.812831	4
KEGG	hsa00565	Ether lipid metabolism	0.0251189	0.841395	3
KEGG	hsa04913	Ovarian steroidogenesis	0.0316228	0.872971	3
KEGG	hsa04360	Axon guidance	0.0316228	0.931108	6
KEGG	hsa04371	Apelin signaling pathway	0.0316228	1	5
KEGG	hsa05017	Spinocerebellar ataxia	0.0398107	1	5
KEGG	hsa04370	VEGF signaling pathway	0.0398107	1	3
KEGG	hsa04933	AGE-RAGE signaling pathway in diabetic complications	0.0398107	1	4
KEGG	hsa04730	Long-term depression	0.0398107	1	3
KEGG	hsa05146	Amoebiasis	0.0398107	1	4
KEGG	hsa04972	Pancreatic secretion	0.0398107	1	4
